# Supplementary material for: IGF1 Is a Common Target Gene of Ewing's Sarcoma Fusion Proteins in Mesenchymal Progenitor Cells
Source: PLoS One. 2008 Jul 9;3(7):e2634. doi: 10.1371/journal.pone.0002634 (PMC2481291; doi:10.1371/journal.pone.0002634)
Supplement: Table S2 — (0.81 MB XLS) [file pone.0002634.s004.xls]

## Sheet: Feuil1
Table S2: Lists of genes affected by Ewing sarcoma fusion proteins, the EWS-FLI-1 R340N mutant, wild type FLI-1 and ERG-1 proteins and FUS-ERG AML, with a FDR of 5%.
Cironi et al. Supplementary table 2: list of genes repressed by ERG-1
clone	rankprod	m	pfp	UniGene	Gene.name	Locus_link	RefSeq	GeneBank	Annotation
H3084G03	2.8619	-1.82931	0	Mm.246513	Fos	14281	NM_010234.2	NA	FBJ osteosarcoma oncogene
T439	27.7413	-1.17756	0	Mm.246513	Fos	14281	NM_010234.2	NA	FBJ osteosarcoma oncogene
H3080G11	32.2902	-1.22702	0	NA	NA	NA	NA	NA	EST
H3146B10	48.9611	-1.12281	0	Mm.24210	Bcat2	12036	NM_009737.1	NA	branched chain aminotransferase 2, mitochondrial
H3028A11	55.6883	-0.94536	0	Mm.2999	Smc2l1	14211	NM_008017.2	NA	SMC2 structural maintenance of chromosomes 2-like 1 (yeast)
P504	60.6547	-1.04067	0	Mm.1167	Junb	16477	NM_008416.1	NA	Jun-B oncogene
P787	73.3724	-0.99223	0	Mm.222	Trp53	22059	NM_011640.1	NA	transformation related protein 53
P697	74.0576	-1.07704	0	Mm.16234	Itga5	16402	NM_010577.2	NA	integrin alpha 5 (fibronectin receptor alpha)
H3018D02	76.357	-0.909147	0	Mm.196464	Gnai2	14678	NM_008138.2	NA	guanine nucleotide binding protein, alpha inhibiting 2
H3009H07	76.3993	-0.910502	0	Mm.268053	6530402N02Rik	226548	NM_146104.1	NA	RIKEN cDNA 6530402N02 gene
H3024C11	89.7197	-0.864334	0	Mm.1843	Hspca	15519;276756	NM_010480.3	NA	heat shock protein 1, alpha
P056	103.601	-0.867752	0	Mm.142187	2610009E16Rik	69202	NA	BC052052.1	RIKEN cDNA 2610009E16 gene
H3144E03	107.837	-0.90185	0	Mm.282303	Zyx	22793	NM_011777.1	NA	zyxin
T159	110.326	-0.892982	0	Mm.29855	Ptprf	19268	NM_011213.1	NA	protein tyrosine phosphatase, receptor type, F
P726	119.505	-0.80138	0	Mm.9394	Nfix	18032	NM_010906.1	NA	nuclear factor I/X
H3155A12	127.744	-0.804904	0	Mm.265716	Fgfr1	14182	NM_010206.1	NA	fibroblast growth factor receptor 1
H3106F07	132	-0.784384	0	Mm.196464	Gnai2	14678	NM_008138.2	NA	guanine nucleotide binding protein, alpha inhibiting 2
H3070B06	135.184	-0.788365	0	Mm.124502	Rasa2	114713	NM_053268.1	NA	RAS p21 protein activator 2
H3027C09	139.84	-0.766603	0	Mm.259628	3010027A04Rik	77087	NA	BC059876.1	RIKEN cDNA 3010027A04 gene
H3147H12	144.082	-0.81046	0	NA	NA	NA	NA	NA	EST
H3071G01	144.496	-0.753896	0	Mm.245522	Ankrd17	81702;231430	NM_198010.2;NM_030886.2	NA	ankyrin repeat domain 17
H3129B10	145.881	-0.776207	0	Mm.208855	AW551984	244810	NM_178737.3	NA	expressed sequence AW551984
P588	146.853	-0.787119	0	Mm.119717	Btrc	12234	NM_009771.1	NA	beta-transducin repeat containing protein
H3125F08	147.629	-0.817054	0	Mm.241134	F730014I05Rik	228866	NM_146129.2	NA	RIKEN cDNA F730014I05 gene
H3123A04	151.038	-0.767585	0	Mm.219245	Scoc	56367;106529	NM_177031.2;NM_134118.1	NA	short coiled-coil protein
H3128C02	157.474	-0.777937	0	Mm.1886	Refbp1	21681	NM_011568.1	NA	RNA and export factor binding protein 1
T252	158.098	-0.801883	0	Mm.171378	Ucp2	22228	NM_011671.2	NA	uncoupling protein 2, mitochondrial
H3008A09	158.556	-0.781157	0	Mm.687	Arhb	11852	NM_007483.2	NA	ras homolog gene family, member B
H3029B11	159.907	-0.81426	0	Mm.4438	Hmga1	15361	NM_016660.1	NA	high mobility group AT-hook 1
H3031A05	167.019	-0.828537	0.0003	Mm.294020	Aspscr1	68938	NM_026877.1;NM_198223.1	NA	alveolar soft part sarcoma chromosome region, candidate 1 (human)
H3136B01	173.662	-0.755356	0.0003	Mm.279310	Npnt	114249	NM_033525.1	NA	nephronectin
H3012F08	175.231	-0.822656	0.0003	Mm.218203	Ncstn	59287	NM_021607.2	NA	nicastrin
H3036C03	180.244	-0.776948	0.0003	Mm.16533	Polr2a	20020	NM_009089.1	NA	polymerase (RNA) II (DNA directed) polypeptide A
H3040G06	180.438	-0.732404	0.0003	Mm.260256	Eif4g1	208643;320196	NA	BC058950.1	eukaryotic translation initiation factor 4, gamma 1
H3146D05	185.987	-0.770289	0.0006	Mm.347408	NA	NA	NA	BY636268.1	Transcribed sequence with moderate similarity to protein pir:S18735 (H.sapiens) S18735 centromere protein B - human
H3089C03	186.236	-0.769059	0.0006	Mm.142187	2610009E16Rik	69202	NA	BC052052.1	RIKEN cDNA 2610009E16 gene
H3022F03	186.433	-0.759258	0.0005	Mm.268304	Trpc4ap	56407	NM_019828.1	NA	transient receptor potential cation channel, subfamily C, member 4 associated protein
H3092E09	187.282	-0.729531	0.0005	Mm.181959	Egr1	13653	NM_007913.2	NA	early growth response 1
H3008G11	189.698	-0.777937	0.0005	NA	NA	NA	NA	NA	EST
H3018D09	201.138	-0.714539	0.0008	Mm.297	Actb	11461;231861	NM_178242.2;NM_007393.1	NA	actin, beta, cytoplasmic
T135	202.364	-0.714775	0.0007	NA	NA	NA	NA	M13963	guanine nucleotide binding protein, alpha inhibiting 2
H3108E02	203.214	-0.783638	0.0007	Mm.18856	Mapk6	50772	NM_015806.2	NA	mitogen-activated protein kinase 6
H3041F03	205.358	-0.717145	0.0009	Mm.297	Actb	11461;231861	NM_178242.2;NM_007393.1	NA	actin, beta, cytoplasmic
H3145H12	205.82	-0.696891	0.0009	Mm.136291	NA	NA	NA	BY001927.1	Transcribed sequence with moderate similarity to protein sp:O75376 (H.sapiens) NCR1_HUMAN Nuclear receptor co-repressor 1
H3148A03	207.133	-0.706983	0.0009	Mm.41272	D10Ucla1	28193	NA	BC004607.1	DNA segment, Chr 10, University of California at Los Angeles 1
H3013D02	211.4	-0.736725	0.0011	Mm.333649	Tomm40	53333	NM_016871.1	NA	translocase of outer mitochondrial membrane 40 homolog (yeast)
H3023A03	211.733	-0.76415	0.0011	Mm.22478	Arid1a	93760	NM_033566.1	NA	AT rich interactive domain 1A (Swi1 like)
H3136E12	212.389	-0.695489	0.0012	Mm.171378	Ucp2	22228	NM_011671.2	NA	uncoupling protein 2, mitochondrial
H3010D02	214.176	-0.685245	0.0012	Mm.297	Actb	11461;231861	NM_178242.2;NM_007393.1	NA	actin, beta, cytoplasmic
H3029H06	222.558	-0.690824	0.0012	Mm.196532	Sf3b2	319322	NM_030109.1	NA	splicing factor 3b, subunit 2
H3025F11	223.224	-0.721183	0.0012	Mm.333399	Gapd	14433	NM_008084.1	NA	glyceraldehyde-3-phosphate dehydrogenase
H3045D03	224.051	-0.723325	0.0012	Mm.23606	Tnks1bp1	228140	NA	AK129436.1	tankyrase 1 binding protein 1
H3115C09	225.302	-0.644307	0.0011	Mm.209385	Lpp	210126	NM_178665.3	NA	LIM domain containing preferred translocation partner in lipoma
P738	233.881	-0.742265	0.0011	Mm.2647	Pfn1	18643	NM_011072.2	NA	profilin 1
H3106G12	235.783	-0.668868	0.0011	Mm.238266	Mbnl2	105559	NM_175341.2	NA	muscleblind-like 2
H3034H03	238.369	-0.644533	0.0011	Mm.27913	2610016F04Rik	66923;76748	NM_025847.1	NA	RIKEN cDNA 2610016F04 gene
H3131H01	246.093	-0.680382	0.0011	Mm.30016	Arhgdia	192662	NM_133796.3	NA	Rho GDP dissociation inhibitor (GDI) alpha
P114	247.861	-0.642054	0.001	Mm.18888	Lum	17022	NM_008524.1	NA	lumican
H3105D04	249.373	-0.72547	0.001	Mm.24202	AW108046	56371	NM_019757.1	NA	expressed sequence AW108046
H3118B03	250.825	-0.675535	0.0012	Mm.29855	Ptprf	19268	NM_011213.1	NA	protein tyrosine phosphatase, receptor type, F
H3157B08	253.239	-0.663145	0.0013	Mm.245446	1810043M20Rik	226562	NA	BC037745.1	RIKEN cDNA 1810043M20 gene
H3004A05	253.727	-0.68966	0.0013	Mm.247761	Tbrg4	21379	NM_134011.1	NA	transforming growth factor beta regulated gene 4
H3142D12	253.951	-0.681539	0.0013	Mm.3655	Rad54l	19366	NM_009015.2	NA	RAD54 like (S. cerevisiae)
H3009C07	261.731	-0.644307	0.0017	Mm.1843	Hspca	15519;276756	NM_010480.3	NA	heat shock protein 1, alpha
P379	264.172	-0.653128	0.0017	Mm.280175	Mmp14	17387	NM_008608.2	NA	matrix metalloproteinase 14 (membrane-inserted)
H3014C09	266.445	-0.682001	0.0018	Mm.30016	Arhgdia	192662	NM_133796.3	NA	Rho GDP dissociation inhibitor (GDI) alpha
H3047G08	272.955	-0.651768	0.0024	Mm.132238	Crebbp	12914	NA	CA570019.1	CREB binding protein
H3104G11	273.508	-0.669327	0.0024	Mm.22385	0710001K01Rik	68401	NM_175935.2	NA	RIKEN cDNA 0710001K01 gene
H3032F04	275.15	-0.742989	0.0023	Mm.33438	AI505034	99010	NA	BY008971.1	expressed sequence AI505034
H3028C05	276.71	-0.600118	0.0023	Mm.188851	Pdap1	231887	NA	BY002593.1	PDGFA associated protein 1
H3130F04	280.061	-0.701107	0.0023	Mm.290182	NA	216963	NA	CA564969.1	Similar to G protein-coupled receptor kinase-interactor 1; G protein-coupled receptor kinase-associated ADP ribosylation factor GTPase-activating protein (GIT1) (LOC216963), mRNA
H3030F03	285.34	-0.685942	0.0026	Mm.235891	Prnpip1	140546	NM_080469.2	NA	prion protein interacting protein 1
H3143D01	285.353	-0.623265	0.0026	Mm.3433	Ecm1	13601	NM_007899.1	NA	extracellular matrix protein 1
H3027A08	285.605	-0.665889	0.0026	Mm.329078	2510004L20Rik	66515	NA	BC059865.1	RIKEN cDNA 2510004L20 gene
H3132A10	288.585	-0.590528	0.0025	NA	NA	NA	NA	NA	EST
H3032H07	291.852	-0.629278	0.0025	Mm.233181	4933407C03Rik	74440	NA	BC028834.1	RIKEN cDNA 4933407C03 gene
H3110C09	293.17	-0.634867	0.0025	Mm.234912	Plec1	18810;381012	NM_201394.1;NM_201393.1;NM_201392.1;NM_201391.1;NM_201390.1;NM_201389.1;NM_201388.1;NM_201387.1;NM_201385.1;NM_201386.1;NM_011117.1	NA	plectin 1
H3077B06	293.644	-0.611094	0.0024	Mm.314113	Elovl6	170439	NM_130450.1	NA	ELOVL family member 6, elongation of long chain fatty acids (yeast)
H3116B02	295.416	-0.671853	0.0025	Mm.88478	1110007C05Rik	66124;233199	NM_178067.2;NM_025368.1;NM_026690.1;NM_146189.1	NA	RIKEN cDNA 1110007C05 gene
H3140G03	299.946	-0.639804	0.0025	Mm.329078	2510004L20Rik	66515	NA	BC059865.1	RIKEN cDNA 2510004L20 gene
H3125F02	301.463	-0.647016	0.0026	Mm.4909	Cbfa2t1h	12395	NM_009822.1	NA	CBFA2T1 identified gene homolog (human)
H3010F03	302.338	-0.672313	0.0027	Mm.44226	3010027G13Rik	68066	NM_026542.1	NA	RIKEN cDNA 3010027G13 gene
H3027E09	303.869	-0.680151	0.0028	Mm.70666	Eno1	13806;329440	NM_023119.1	NA	enolase 1, alpha non-neuron
H3145H03	304.685	-0.655172	0.0027	Mm.8385	Mapk3	26417	NM_011952.1	NA	mitogen activated protein kinase 3
H3144F05	305.61	-0.670475	0.0027	Mm.8684	Agpat1	55979	NM_018862.2	NA	1-acylglycerol-3-phosphate O-acyltransferase 1 (lysophosphatidic acid acyltransferase, alpha)
H3042D09	306.195	-0.604937	0.0027	Mm.46044	Akap9	100986	NM_194462.1	NA	A kinase (PRKA) anchor protein (yotiao) 9
P286	306.409	-0.652448	0.0026	Mm.195663	Cdkn1a	12575	NM_007669.2	NA	cyclin-dependent kinase inhibitor 1A (P21)
H3002F06	307.616	-0.619049	0.0026	Mm.2238	Eif3s10	13669	NM_010123.1	NA	eukaryotic translation initiation factor 3, subunit 10 (theta)
N797	311.372	-0.633748	0.0026	Mm.265716	Fgfr1	14182	NM_010206.1	NA	fibroblast growth factor receptor 1
H3137F02	314.173	-0.605376	0.0028	Mm.206238	Thrap2	76199	NA	BC052320.1	thyroid hormone receptor associated protein 2
H3144G12	315.687	-0.642279	0.0029	Mm.297976	Gpc1	14733	NM_016696.1	NA	glypican 1
H3025D11	317.515	-0.67992	0.003	Mm.269649	Pfkl	18641	NM_008826.2	NA	phosphofructokinase, liver, B-type
H3139C10	317.679	-0.547721	0.003	NA	NA	NA	NA	NA	EST
H3122B10	317.972	-0.666576	0.003	Mm.274816	Ap1b1	11764	NM_007454.1	NA	adaptor protein complex AP-1, beta 1 subunit
H3116G04	318.424	-0.629501	0.0029	Mm.7723	Pabpn1	54196	NM_019402.1	NA	poly(A) binding protein, nuclear 1
H3009F01	327.174	-0.596623	0.0031	Mm.13705	Rrbp1	81910	NM_024281.1;NM_133626.1	NA	ribosome binding protein 1
H3056B08	327.646	-0.619049	0.0031	Mm.30501	2700079M14Rik	216760	NM_145426.1	NA	RIKEN cDNA 2700079M14 gene
H3141F08	327.728	-0.634867	0.0031	Mm.274482	Eif2c2	239528	NM_153178.2	NA	eukaryotic translation initiation factor 2C, 2
P081	327.97	-0.594225	0.003	NA	NA	NA	NA	NA	EST
H3144H05	331.404	-0.561281	0.0031	Mm.20108	1200011D03Rik	71724	NM_023617.1	NA	RIKEN cDNA 1200011D03 gene
T229	331.457	-0.621045	0.0031	Mm.181959	Egr1	13653	NM_007913.2	NA	early growth response 1
H3140B08	331.901	-0.608012	0.003	Mm.262345	Pcolce	18542	NM_008788.1	NA	procollagen C-proteinase enhancer protein
H3089D02	332.827	-0.603841	0.003	Mm.284688	Srpr	67398	NM_026130.1	NA	signal recognition particle receptor ('docking protein')
T105	334.717	-0.673233	0.003	NA	NA	NA	NA	AJ132602	LXR-beta
H3049H04	335.388	-0.611314	0.003	Mm.2180	Hspcb	15516	NM_008302.2	NA	heat shock protein 1, beta
H3015A01	337.169	-0.666805	0.0029	Mm.8684	Agpat1	55979	NM_018862.2	NA	1-acylglycerol-3-phosphate O-acyltransferase 1 (lysophosphatidic acid acyltransferase, alpha)
H3057F01	337.174	-0.616835	0.0029	Mm.30199	Csnk1e	27373	NM_013767.3	NA	casein kinase 1, epsilon
H3045H04	340.899	-0.641379	0.003	Mm.29677	Myh9	17886;353048	NM_181327.2;NM_022410.1	NA	myosin heavy chain IX
H3040D07	343.413	-0.575615	0.0031	NA	NA	NA	NA	NA	EST
H3028E04	347.647	-0.610213	0.0031	Mm.294138	Ppp2r1a	51792	NM_016891.2	NA	protein phosphatase 2 (formerly 2A), regulatory subunit A (PR 65), alpha isoform
H3088A11	347.847	-0.57906	0.0031	Mm.173258	NA	NA	NA	AU016200.1	Transcribed sequences
H3022A11	349.291	-0.57906	0.003	Mm.212567	Cald1	109624	NM_145575.1	NA	caldesmon 1
H3128A11	353.646	-0.637783	0.0032	Mm.262345	Pcolce	18542	NM_008788.1	NA	procollagen C-proteinase enhancer protein
H3009D02	353.654	-0.626825	0.0032	Mm.278560	0610008F14Rik	66043	NM_025313.1	NA	RIKEN cDNA 0610008F14 gene
T176	354.048	-0.650408	0.0031	Mm.5236	Ralgds	19730	NM_009058.1	NA	ral guanine nucleotide dissociation stimulator
H3124A10	356.975	-0.56918	0.0033	Mm.196607	Eif5a	276770	NM_181582.2	NA	eukaryotic translation initiation factor 5A
N833	360.227	-0.635988	0.0032	Mm.180013	Aes	14797	NM_010347.1	NA	amino-terminal enhancer of split
T006	361.58	-0.63958	0.0032	Mm.269649	Pfkl	18641	NM_008826.2	NA	phosphofructokinase, liver, B-type
P560	363.437	-0.587489	0.0033	Mm.3433	Ecm1	13601	NM_007899.1	NA	extracellular matrix protein 1
H3120D01	363.822	-0.601212	0.0033	Mm.27041	Map3k3	26406	NM_011947.1	NA	mitogen activated protein kinase kinase kinase 3
H3038G07	364.897	-0.647467	0.0034	Mm.278646	Ncor2	20602	NM_011424.1	NA	nuclear receptor co-repressor 2
H3071A12	366.234	-0.578413	0.0034	Mm.347072	NA	NA	NA	CF165538.1	Transcribed sequences
H3011D12	367.034	-0.635988	0.0034	Mm.186066	Atp13a	170759	NM_133224.1	NA	ATPase type 13A
P191	367.93	-0.604937	0.0034	Mm.276000	Nfatc3	18021	NA	U28807.1	nuclear factor of activated T-cells, cytoplasmic, calcineurin-dependent 3
H3148D04	370.005	-0.592267	0.0034	Mm.27578	Maged1	94275	NM_019791.1	NA	melanoma antigen, family D, 1
H3124B04	372.43	-0.594225	0.0037	Mm.329655	Cfl1	12631	NM_007687.2	NA	cofilin 1, non-muscle
H3153C03	373.37	-0.567041	0.0036	Mm.28840	Rest	19712;72127	NM_011263.1	NA	RE1-silencing transcription factor
H3009D05	375.275	-0.592267	0.0037	Mm.43831	Lgals1	16852	NM_008495.1	NA	lectin, galactose binding, soluble 1
H3022D08	375.845	-0.634643	0.0036	Mm.349483	NA	NA	NA	BG064659.2	Retinoic acid induced 3, mRNA (cDNA clone IMAGE:4989234), partial cds
H3020H06	380.244	-0.652901	0.0038	Mm.258986	Mark2	13728;319413	NM_176907.2;NM_007928.1	NA	MAP/microtubule affinity-regulating kinase 2
H3154D02	382.304	-0.585107	0.004	Mm.4261	Kai1	12521	NM_007656.1	NA	kangai 1 (suppression of tumorigenicity 6, prostate)
H3018D10	383.121	-0.584458	0.0042	Mm.297	Actb	11461;231861	NM_178242.2;NM_007393.1	NA	actin, beta, cytoplasmic
H3009H09	384.827	-0.630394	0.0041	Mm.833	Ap1s1	11769	NM_007457.1	NA	adaptor protein complex AP-1, sigma 1
H3120G12	386.292	-0.577121	0.0042	Mm.23973	NA	NA	NA	CA751311.1	16 days embryo head cDNA, RIKEN full-length enriched library, clone:C130083H14 product:unknown EST, full insert sequence
H3117B01	386.352	-0.548776	0.0041	Mm.333406	Ccnd2	12444	NM_009829.2	NA	cyclin D2
H3021D11	390.14	-0.583809	0.0042	Mm.182585	NA	NA	NA	AW545272.1	Transcribed sequence with weak similarity to protein ref:NP_081764.1 (M.musculus) RIKEN cDNA 5730493B19 [Mus musculus]
H3057H02	391.629	-0.575185	0.0042	Mm.257629	6030424L22Rik	244954	NM_178738.1	NA	RIKEN cDNA 6030424L22 gene
H3108D12	392.537	-0.610653	0.0042	Mm.280075	Dp1	13476	NM_007874.2	NA	deleted in polyposis 1
H3031C11	393.419	-0.589876	0.0042	Mm.60590	Myo10	17909	NM_019472.1	NA	myosin X
P039	393.672	-0.562133	0.0042	Mm.150813	Fzd5	14367	NM_022721.1	NA	frizzled homolog 5 (Drosophila)
H3026D04	396.433	-0.53575	0.0044	Mm.333406	Ccnd2	12444	NM_009829.2	NA	cyclin D2
H3123E11	396.525	-0.58554	0.0044	Mm.276367	Efemp2	58859	NM_021474.2	NA	epidermal growth factor-containing fibulin-like extracellular matrix protein 2
H3132E12	399.809	-0.616171	0.0048	Mm.159621	Sec15l2	75914	NA	BC059244.1	SEC15-like 2 (S. cerevisiae)
H3030A06	403.95	-0.578844	0.0051	Mm.35790	NA	NA	NA	BC056474.1	CDNA clone MGC:67360 IMAGE:6823629, complete cds
H3118A07	413.615	-0.594008	0.0054	Mm.42829	Sepw1	20364	NM_009156.1	NA	selenoprotein W, muscle 1
H3006F08	415.238	-0.556393	0.0055	Mm.188851	Pdap1	231887	NA	BY002593.1	PDGFA associated protein 1
H3012A02	417.579	-0.570464	0.0055	Mm.297	Actb	11461;231861	NM_178242.2;NM_007393.1	NA	actin, beta, cytoplasmic
H3043C12	420.896	-0.567041	0.0056	Mm.31342	C79267	212632	NM_183148.1	NA	expressed sequence C79267
H3152D12	421.161	-0.548143	0.0056	Mm.249555	Col3a1	12825	NM_009930.1	NA	procollagen, type III, alpha 1
H3049H10	421.724	-0.539939	0.0057	Mm.333349	Prkwnk1	232341	NM_198703.1	NA	protein kinase, lysine deficient 1
H3083D01	427.153	-0.524915	0.0059	Mm.303701	9930013L23Rik	80982;380622	NM_030728.2	NA	RIKEN cDNA 9930013L23 gene
N809	428.101	-0.561068	0.0059	Mm.29564	Mmp2	17390	NM_008610.1	NA	matrix metalloproteinase 2
H3018D11	430.506	-0.511691	0.0061	Mm.257474	Fnbp3	56194	NM_018785.1	NA	formin binding protein 3
T067	433.023	-0.607573	0.006	Mm.8684	Agpat1	55979	NM_018862.2	NA	1-acylglycerol-3-phosphate O-acyltransferase 1 (lysophosphatidic acid acyltransferase, alpha)
H3021C02	435.917	-0.586623	0.006	Mm.289306	Arpc4	68089	NM_026552.1	NA	actin related protein 2/3 complex, subunit 4
H3017D11	436.848	-0.623265	0.006	Mm.267514	Plxnb2	140570;69440	NM_027081.1	NA	plexin B2
H3072A08	438.526	-0.557667	0.0059	Mm.338456	NA	212429	NA	AU024504.1	Similar to glyceraldehyde-3-phosphate dehydrogenase (phosphorylating) (EC 1.2.1.12) - mouse (LOC212429), mRNA
H3012D03	442.246	-0.610433	0.006	Mm.36715	Pmf1	67037	NM_025928.1	NA	polyamine-modulated factor 1
H3079D12	442.57	-0.585107	0.006	Mm.6483	Pld3	18807	NM_011116.1	NA	phospholipase D3
H3124H12	446.291	-0.570679	0.0063	Mm.273538	Tubb5	22154	NM_011655.2	NA	tubulin, beta 5
H3146A04	458.019	-0.559154	0.0068	Mm.29357	Isyna1	71780	NM_023627.1	NA	myo-inositol 1-phosphate synthase A1
H3012A11	459.666	-0.600337	0.0072	Mm.333399	Gapd	14433	NM_008084.1	NA	glyceraldehyde-3-phosphate dehydrogenase
P890	460.855	-0.548354	0.0072	Mm.30199	Csnk1e	27373	NM_013767.3	NA	casein kinase 1, epsilon
H3003A04	460.888	-0.554697	0.0071	Mm.285797	Nol6	230082	NM_139236.1;NM_139237.1	NA	nucleolar protein family 6 (RNA-associated)
H3018B08	462.335	-0.607573	0.0072	Mm.26995	Thop1	50492	NM_022653.2	NA	thimet oligopeptidase 1
T069	471.49	-0.572179	0.0077	Mm.267377	Scd1	20249	NM_009127.2	NA	stearoyl-Coenzyme A desaturase 1
H3115C05	472.543	-0.525538	0.0076	Mm.29933	2410003B16Rik	72333	NA	AF205079.1	RIKEN cDNA 2410003B16 gene
H3138F12	473.765	-0.542668	0.0076	Mm.3815	Sdc4	20971	NM_011521.1	NA	syndecan 4
H3002D02	473.904	-0.533451	0.0076	Mm.297	Actb	11461;231861	NM_178242.2;NM_007393.1	NA	actin, beta, cytoplasmic
H3089B09	476.236	-0.527408	0.0078	Mm.44219	Ddx18	66942;208118	NM_025860.2	NA	DEAD (Asp-Glu-Ala-Asp) box polypeptide 18
H3078H10	481.856	-0.555545	0.0081	Mm.6836	Arf1	11840	NM_007476.2	NA	ADP-ribosylation factor 1
H3041B11	487.825	-0.574111	0.0088	Mm.28146	Mvd	192156	NM_138656.1	NA	mevalonate (diphospho) decarboxylase
H3049H09	488.007	-0.507993	0.0088	Mm.247352	Slc6a6	21366	NM_009320.3	NA	solute carrier family 6 (neurotransmitter transporter, taurine), member 6
T378	489.099	-0.490253	0.0088	Mm.8681	Ptpn11	19247	NM_011202.2	NA	protein tyrosine phosphatase, non-receptor type 11
H3083E01	489.784	-0.587706	0.0089	Mm.42855	Ptov1	84113	NM_133949.1	NA	prostate tumor over expressed gene 1
H3004D10	491.117	-0.558092	0.0089	Mm.2238	Eif3s10	13669	NM_010123.1	NA	eukaryotic translation initiation factor 3, subunit 10 (theta)
P273	496.787	-0.514161	0.009	Mm.297	Actb	11461;231861	NM_178242.2;NM_007393.1	NA	actin, beta, cytoplasmic
H3026C05	498.568	-0.501647	0.0092	Mm.34511	AI451006	105847	NM_178919.2	NA	expressed sequence AI451006
T381	501.947	-0.562772	0.0094	Mm.1231	Cyr61	16007	NM_010516.1	NA	cysteine rich protein 61
H3152H10	502.697	-0.524915	0.0094	Mm.3360	Ywhaz	22631	NM_011740.2	NA	tyrosine 3-monooxygenase/tryptophan 5-monooxygenase activation protein, zeta polypeptide
H3017D02	505.353	-0.511691	0.0095	Mm.259751	Clcn3	12725	NM_173876.1;NM_007711.1	NA	chloride channel 3
H3114H08	506.04	-0.526161	0.0095	Mm.271652	Lrrc17	74511	NA	BC030317.1	leucine rich repeat containing 17
H3093D12	508.935	-0.522219	0.0098	Mm.312276	FLJ21610	381126	NA	BC049983.1	FLJ21610 protein
P450	510.85	-0.544351	0.0098	Mm.333399	Gapd	14433	NM_008084.1	NA	glyceraldehyde-3-phosphate dehydrogenase
H3031E11	511.569	-0.573896	0.0098	Mm.333399	Gapd	14433	NM_008084.1	NA	glyceraldehyde-3-phosphate dehydrogenase
H3118F06	512.196	-0.553426	0.0099	Mm.102574	Pctk1	18555	NM_011049.2	NA	PCTAIRE-motif protein kinase 1
H3120G02	512.391	-0.546878	0.0098	Mm.196464	Gnai2	14678	NM_008138.2	NA	guanine nucleotide binding protein, alpha inhibiting 2
H3131A11	521.017	-0.550676	0.0102	Mm.27199	Cbara1	216001	NM_144822.1	NA	calcium binding atopy-related autoantigen 1
H3116A04	521.427	-0.490659	0.0102	Mm.291442	Sparc	20692	NM_009242.1	NA	secreted acidic cysteine rich glycoprotein
H3129E11	521.452	-0.504714	0.0101	Mm.34694	Spon2	100689	NM_133903.2	NA	spondin 2, extracellular matrix protein
H3140C11	521.736	-0.506968	0.0101	Mm.207052	Atp6v0b	114143	NM_033617.1	NA	ATPase, H+ transporting, V0 subunit B
H3109A04	524.996	-0.504714	0.0103	Mm.298256	2210401K01Rik	72289	NA	CA563993.1	RIKEN cDNA 2210401K01 gene
H3034B08	525.574	-0.562346	0.0103	Mm.5510	Trim47	217333	NM_172570.2	NA	tripartite motif protein 47
H3022H02	525.638	-0.546245	0.0102	Mm.327368	NA	NA	NA	CA567454.1	Transcribed sequence with strong similarity to protein sp:P06733 (H.sapiens) ENOA_HUMAN Alpha enolase
H3067F07	525.786	-0.472129	0.0102	Mm.262294	Qk	19317	NM_021881.1	NA	quaking
H3041F08	528.715	-0.510252	0.0102	Mm.30199	Csnk1e	27373	NM_013767.3	NA	casein kinase 1, epsilon
H3010E03	528.778	-0.534705	0.0102	Mm.104975	M6prbp1	66905	NM_025836.1	NA	mannose-6-phosphate receptor binding protein 1
H3090F04	530.763	-0.55385	0.0103	Mm.28934	Chst12	59031	NM_021528.2	NA	carbohydrate sulfotransferase 12
H3048G06	531.311	-0.538471	0.0103	Mm.10	Srm	20810	NM_009272.2	NA	spermidine synthase
H3035B06	532.327	-0.505738	0.0103	Mm.296350	Son	20658	NA	BC046419.1	Son cell proliferation protein
H3143A06	534.284	-0.514367	0.0103	Mm.30141	Gnb2	14693	NM_010312.3	NA	guanine nucleotide binding protein, beta 2
H3094B06	535.039	-0.471929	0.0102	Mm.296350	Son	20658	NA	BC046419.1	Son cell proliferation protein
H3066B12	535.557	-0.511485	0.0102	Mm.295397	Depdc6	97998	NM_145470.1	NA	DEP domain containing 6
H3047F05	538.308	-0.522634	0.0104	Mm.288898	Mllt3	70122	NM_029931.1;NM_027326.2	NA	myeloid/lymphoid or mixed lineage-leukemia translocation to 3 homolog (Drosophila)
H3035G06	538.493	-0.559154	0.0104	Mm.1773	Sh3gl1	20405	NM_013664.1	NA	SH3-domain GRB2-like 1
H3027D08	540.582	-0.523048	0.0105	Mm.258051	Nupl1	71844	NM_170591.1	NA	nucleoporin like 1
P464	542.533	-0.472329	0.0107	NA	NA	NA	NA	NA	EST
H3040A12	544.6	-0.478145	0.0109	Mm.269474	Ctcf	13018	NM_181322.2;NM_007794.1	NA	CCCTC-binding factor
H3020G07	545.632	-0.544771	0.0111	Mm.102770	NA	NA	NA	AW544933.1	Transcribed sequences
H3050F03	545.854	-0.537634	0.011	Mm.258923	Nucb	18220	NM_008749.1	NA	nucleobindin
H3107C11	546.779	-0.519321	0.011	Mm.276367	Efemp2	58859	NM_021474.2	NA	epidermal growth factor-containing fibulin-like extracellular matrix protein 2
H3049G08	547.147	-0.47694	0.011	Mm.275281	Narg1	74838	NM_053089.2	NA	NMDA receptor-regulated gene 1
H3140F04	547.909	-0.522634	0.011	Mm.265347	Anxa6	11749	NM_013472.2	NA	annexin A6
H3025G10	548.006	-0.533869	0.0109	Mm.41773	Tmem9	66241	NM_025439.2	NA	transmembrane protein 9
H3142B10	550.422	-0.521391	0.0111	NA	NA	NA	NA	NA	EST
N739	551.635	-0.556393	0.0111	Mm.57202	Shh	20423	NM_009170.2	NA	sonic hedgehog
H3158B12	553.629	-0.545192	0.0112	Mm.20755	Supt6h	20926	NM_009297.1	NA	suppressor of Ty 6 homolog (S. cerevisiae)
H3128B01	553.863	-0.494922	0.0112	Mm.290527	Tnxb	81877	NM_031176.1	NA	tenascin XB
H3020H05	559.039	-0.538471	0.0114	Mm.181880	Kdelr2	66913	NM_025841.1	NA	KDEL (Lys-Asp-Glu-Leu) endoplasmic reticulum protein retention receptor 2
H3007D01	559.8	-0.539939	0.0114	Mm.5068	Sh3d4	20410	NM_011366.1	NA	SH3 domain protein 4
H3106B04	560.652	-0.562772	0.0114	Mm.156565	BC023957	214597	NM_172257.1	NA	cDNA sequence BC023957
H3056B01	561.552	-0.460767	0.0114	NA	NA	NA	NA	NA	EST
T167	561.768	-0.505738	0.0114	Mm.10504	Pdpk1	18607	NM_011062.1	NA	3-phosphoinositide dependent protein kinase-1
H3023C05	564.676	-0.556181	0.012	Mm.292040	Nrbp	192292	NM_147201.1	NA	nuclear receptor binding protein
H3154B05	565.01	-0.468531	0.012	Mm.181862	Ndst1	15531;74141	NM_008306.2	NA	N-deacetylase/N-sulfotransferase (heparan glucosaminyl) 1
H3039F04	568.081	-0.517255	0.0122	Mm.330690	Eif2s2	67204	NM_026030.1	NA	eukaryotic translation initiation factor 2, subunit 2 (beta)
H3006H09	568.907	-0.540568	0.0123	Mm.290086	Ap1m1	11767	NM_007456.1	NA	adaptor-related protein complex AP-1, mu subunit 1
H3102D02	569.043	-0.500626	0.0123	Mm.297078	Acinus	56215	NM_019567.1;NM_023190.1	NA	apoptotic chromatin condensation inducer in the nucleus
T186	572.597	-0.536378	0.0124	Mm.333723	Zfp36	22695	NM_011756.3	NA	zinc finger protein 36
P782	573.214	-0.532825	0.0124	Mm.208601	Tln	21894	NM_011602.2	NA	talin
H3134C05	573.261	-0.511691	0.0123	Mm.243085	Mglap	17313;223886	NM_008597.2	NA	matrix gamma-carboxyglutamate (gla) protein
H3135A05	573.992	-0.501647	0.0123	Mm.339362	NA	NA	NA	BE372417.1	Transcribed sequences
H3070F05	575.02	-0.530948	0.0124	Mm.12261	Nspc1	69837	NM_197992.1	NA	nervous system polycomb 1
H3023E12	575.148	-0.495329	0.0123	Mm.326089	Top3b	21976	NM_011624.2	NA	topoisomerase (DNA) III beta
H3042E06	583.695	-0.500422	0.0131	Mm.224246	Ptpra	19262	NM_008980.1	NA	protein tyrosine phosphatase, receptor type, A
H3032C05	590.183	-0.558092	0.0139	Mm.30068	Sgta	52551	NM_024499.1	NA	small glutamine-rich tetratricopeptide repeat (TPR)-containing, alpha
H3109F04	594.155	-0.537215	0.0142	Mm.3798	Fah	14085	NM_010176.1	NA	fumarylacetoacetate hydrolase
H3131A08	594.269	-0.47293	0.0142	Mm.7091	Ssr2	66256	NM_025448.2	NA	signal sequence receptor, beta
H3023B07	595.599	-0.511485	0.0143	Mm.22385	0710001K01Rik	68401	NM_175935.2	NA	RIKEN cDNA 0710001K01 gene
H3149B12	596.837	-0.510046	0.0143	Mm.7723	Pabpn1	54196	NM_019402.1	NA	poly(A) binding protein, nuclear 1
H3121H08	601.379	-0.502669	0.0147	NA	NA	NA	NA	NA	EST
H3051E10	601.854	-0.476137	0.0147	Mm.21978	5330431N19Rik	226162	NM_172639.1	NA	RIKEN cDNA 5330431N19 gene
P670	602.588	-0.526161	0.0148	Mm.180013	Aes	14797	NM_010347.1	NA	amino-terminal enhancer of split
H3093A05	605.347	-0.458188	0.015	Mm.240329	4921518A06Rik	66726;71175	NM_198293.1	NA	RIKEN cDNA 4921518A06 gene
H3010H03	607.309	-0.489038	0.0151	NA	NA	NA	NA	NA	EST
H3159D08	608.985	-0.516842	0.0151	Mm.168688	2610014H22Rik	75410;22383	NA	U92455.1	RIKEN cDNA 2610014H22 gene
H3050E09	611.79	-0.443007	0.0153	Mm.196347	2900054P12Rik	72972	NM_028407.2	NA	RIKEN cDNA 2900054P12 gene
H3019H06	612.276	-0.504509	0.0152	Mm.3360	Ywhaz	22631	NM_011740.2	NA	tyrosine 3-monooxygenase/tryptophan 5-monooxygenase activation protein, zeta polypeptide
H3031C10	613.52	-0.477743	0.0154	Mm.141864	Fkbp8	14232	NM_010223.1	NA	FK506 binding protein 8
T169	622.809	-0.521598	0.0164	Mm.12945	Pik3r2	18709	NM_008841.1	NA	phosphatidylinositol 3-kinase, regulatory subunit, polypeptide 2 (p85 beta)
H3137D09	623.651	-0.498383	0.0165	Mm.4580	Slc4a2	20535	NM_009207.1	NA	solute carrier family 4 (anion exchanger), member 2
P166	624.258	-0.518701	0.0164	Mm.19111	Prkaca	18747	NM_008854.3	NA	protein kinase, cAMP dependent, catalytic, alpha
H3097B10	624.314	-0.454032	0.0164	Mm.205190	Mll5	69188	NA	BC036286.1	myeloid/lymphoid or mixed-lineage leukemia 5
H3007E03	628.016	-0.487015	0.0165	Mm.28371	Tex261	21766	NM_009357.1	NA	testis expressed gene 261
P389	629.66	-0.474933	0.0166	Mm.5104	Nfic	18029	NM_008688.2	NA	nuclear factor I/C
H3027E07	631.034	-0.541408	0.0168	Mm.70666	Eno1	13806;329440	NM_023119.1	NA	enolase 1, alpha non-neuron
H3127D03	633.475	-0.397638	0.0169	Mm.2608	Bgn	12111	NM_007542.3	NA	biglycan
H3151E11	635.427	-0.500218	0.0171	Mm.86595	Shc1	20416	NM_011368.3	NA	src homology 2 domain-containing transforming protein C1
H3100B01	637.057	-0.508198	0.0171	Mm.205169	1110039B18Rik	68796	NM_144525.2	NA	RIKEN cDNA 1110039B18 gene
H3047C02	637.176	-0.432065	0.017	NA	NA	NA	NA	NA	EST
H3016A05	639.69	-0.518494	0.0172	Mm.25610	4932431F02Rik	74383	NM_028475.1;NM_153489.1	NA	RIKEN cDNA 4932431F02 gene
H3026D08	642.121	-0.448902	0.0174	Mm.291442	Sparc	20692	NM_009242.1	NA	secreted acidic cysteine rich glycoprotein
H3095A05	645.363	-0.46176	0.0177	Mm.9213	Esr1	13982	NM_007956.2	NA	estrogen receptor 1 (alpha)
H3149B07	646.044	-0.520769	0.0177	Mm.38387	NA	NA	NA	BY682467.1	Transcribed sequences
H3071E06	648.811	-0.533451	0.0179	Mm.20755	Supt6h	20926	NM_009297.1	NA	suppressor of Ty 6 homolog (S. cerevisiae)
H3099D05	649.816	-0.449099	0.018	NA	NA	NA	NA	NA	EST
H3141D03	658.538	-0.541828	0.0192	Mm.28792	Ube3b	117146	NM_054093.1	NA	ubiquitin protein ligase E3B
T174	660.557	-0.52533	0.0194	Mm.277916	Ptpn1	19246	NM_011201.1	NA	protein tyrosine phosphatase, non-receptor type 1
P447	661.219	-0.466337	0.0194	Mm.297906	Fzd7	14369	NM_008057.2	NA	frizzled homolog 7 (Drosophila)
H3054H03	661.274	-0.5272	0.0193	Mm.259634	1110033K02Rik	381921	NA	BC052933.1	RIKEN cDNA 1110033K02 gene
H3023F02	665.368	-0.436354	0.0198	Mm.296409	Pip5k1b	18720	NM_008847.2	NA	phosphatidylinositol-4-phosphate 5-kinase, type 1 beta
H3047C07	665.842	-0.487419	0.0199	NA	NA	NA	NA	NA	EST
N777	666.438	-0.49879	0.0198	Mm.140772	Glp1r	14652	NM_021332.1	NA	glucagon-like peptide 1 receptor
H3071C06	667.607	-0.460568	0.0198	Mm.12468	Gbas	14467	NM_008095.1	NA	glioblastoma amplified sequence
H3023F04	670.747	-0.444969	0.0201	Mm.249310	5430432P15Rik	74493	NA	BC063101.1	RIKEN cDNA 5430432P15 gene
H3045B08	674.916	-0.513337	0.0207	Mm.260504	Mark4	232944	NM_172279.1	NA	MAP/microtubule affinity-regulating kinase 4
H3129G07	678.211	-0.466935	0.021	Mm.301039	Ncoa1	17977	NM_010881.1	NA	nuclear receptor coactivator 1
H3036D09	678.686	-0.521391	0.021	Mm.218837	Gcn5l2	14534	NM_020004.1	NA	GCN5 general control of amino acid synthesis-like 2 (yeast)
T059	680.648	-0.505328	0.0211	Mm.18759	Acads	11409	NM_007383.2	NA	acyl-Coenzyme A dehydrogenase, short chain
P721	680.838	-0.526161	0.0211	Mm.278646	Ncor2	20602	NM_011424.1	NA	nuclear receptor co-repressor 2
H3084D07	681.854	-0.444773	0.0212	Mm.283467	NA	380623	NA	BY003052.1	Hypothetical gene supported by NM_027443 (LOC380623), mRNA
H3033H09	682.14	-0.464345	0.0211	Mm.314113	Elovl6	170439	NM_130450.1	NA	ELOVL family member 6, elongation of long chain fatty acids (yeast)
H3147A06	682.502	-0.429149	0.0212	Mm.239117	BC039161	219024	NA	BY038836.1	cDNA sequence BC039161
H3033D02	683.902	-0.50083	0.0214	Mm.274329	Phf12	268448	NM_174852.2	NA	PHD finger protein 12
H3009B06	686.221	-0.497771	0.0216	Mm.309954	Hs1bp3	58240	NM_021429.1	NA	HS1 binding protein 3
H3019G11	689.198	-0.506353	0.022	Mm.28465	Lrp10	65107	NM_022993.2	NA	low-density lipoprotein receptor-related protein 10
H3024B02	691.195	-0.461561	0.0222	Mm.28375	Sec61a1	53421	NM_016906.2	NA	Sec61 alpha 1 subunit (S. cerevisiae)
H3026B07	691.962	-0.484187	0.0223	Mm.6836	Arf1	11840	NM_007476.2	NA	ADP-ribosylation factor 1
H3039A01	693.643	-0.495125	0.0227	NA	NA	NA	NA	NA	EST
H3088A02	693.899	-0.514573	0.0226	Mm.29069	AA960436	101985	NM_133954.1	NA	expressed sequence AA960436
T436	698.868	-0.499198	0.0232	Mm.265716	Fgfr1	14182	NM_010206.1	NA	fibroblast growth factor receptor 1
H3003B04	703.359	-0.481364	0.024	Mm.353080	NA	NA	NA	BY418760.1	Transcribed sequence with weak similarity to protein sp:Q9R233 (M.musculus) TPSN_MOUSE Tapasin precursor
H3008F01	703.93	-0.467733	0.0241	Mm.4618	D030041N15Rik	223921;20683	NM_013672.1;NM_153416.1	NA	RIKEN cDNA D030041N15 gene
P421	704.6	-0.382137	0.024	Mm.258986	Mark2	13728;319413	NM_176907.2;NM_007928.1	NA	MAP/microtubule affinity-regulating kinase 2
P222	706.477	-0.434403	0.0242	Mm.275742	Igf1r	16001;320387	NM_177149.2;NM_010513.1	NA	insulin-like growth factor I receptor
H3101E03	706.64	-0.489241	0.0241	Mm.203556	BC003494	80294	NM_030262.2	NA	cDNA sequence BC003494
T004	707.762	-0.448705	0.0242	Mm.333399	Gapd	14433	NM_008084.1	NA	glyceraldehyde-3-phosphate dehydrogenase
H3058B04	713.599	-0.468132	0.025	Mm.255929	Fbxl11	225876	NA	BC057051.1	F-box and leucine-rich repeat protein 11
H3053A07	714.316	-0.452254	0.0251	Mm.207776	Sca1	20238	NM_009124.2	NA	spinocerebellar ataxia 1 homolog (human)
H3131C07	714.996	-0.488026	0.0251	Mm.28792	Ube3b	117146	NM_054093.1	NA	ubiquitin protein ligase E3B
H3076D10	716.12	-0.474532	0.0251	Mm.2444	Myc	17869	NM_010849.2	NA	myelocytomatosis oncogene
H3023D10	717.133	-0.490051	0.0252	Mm.28597	D15Ertd747e	52710	NM_029643.2	NA	DNA segment, Chr 15, ERATO Doi 747, expressed
H3027E08	717.888	-0.458981	0.0254	Mm.70666	Eno1	13806;329440	NM_023119.1	NA	enolase 1, alpha non-neuron
H3032B02	718.231	-0.470929	0.0254	Mm.104540	Napa	108124	NM_025898.1	NA	N-ethylmaleimide sensitive fusion protein attachment protein alpha
H3100G04	718.384	-0.437526	0.0253	NA	NA	NA	NA	NA	EST
H3020A01	718.666	-0.507583	0.0253	Mm.4024	NA	NA	NA	CA565088.1	Transcribed sequence with strong similarity to protein pir:S12632 (H.sapiens) S12632 cofilin - human
H3055D06	718.712	-0.41523	0.0252	NA	NA	NA	NA	NA	EST
H3116C04	722.701	-0.465341	0.0257	Mm.265512	Sec8l1	20336	NM_009148.1	NA	SEC8-like 1 (S. cerevisiae)
H3099F06	722.965	-0.456207	0.0257	Mm.21591	4933424A20Rik	76860;74410	NA	AK037481.1	RIKEN cDNA 4933424A20 gene
H3059E09	728.14	-0.445951	0.0263	Mm.227598	3632413B07Rik	228880	NM_172270.1;NM_027230.2	NA	RIKEN cDNA 3632413B07 gene
H3025B08	728.964	-0.449296	0.0263	Mm.29203	Nol1	110109	NM_138747.1	NA	nucleolar protein 1
H3102G07	729.501	-0.42876	0.0262	Mm.8681	Ptpn11	19247	NM_011202.2	NA	protein tyrosine phosphatase, non-receptor type 11
H3019E06	732.361	-0.477944	0.0264	Mm.3973	Stx8	55943	NM_018768.1	NA	syntaxin 8
H3070C06	732.993	-0.504305	0.0264	Mm.258986	Mark2	13728;319413	NM_176907.2;NM_007928.1	NA	MAP/microtubule affinity-regulating kinase 2
T095	737.956	-0.481969	0.027	Mm.28146	Mvd	192156	NM_138656.1	NA	mevalonate (diphospho) decarboxylase
H3129D04	739.018	-0.4935	0.0271	Mm.39265	0610010K14Rik	104457	NM_026757.1	NA	RIKEN cDNA 0610010K14 gene
H3036B11	742.113	-0.474132	0.0275	Mm.3181	Arhgef1	16801	NM_008488.1	NA	Rho guanine nucleotide exchange factor (GEF) 1
H3157F06	743.523	-0.438307	0.0275	Mm.1222	Gap43	14432	NM_008083.2	NA	growth associated protein 43
H3125C07	744.055	-0.45799	0.0275	Mm.156565	BC023957	214597	NM_172257.1	NA	cDNA sequence BC023957
H3030G06	745.728	-0.48076	0.0276	Mm.269649	Pfkl	18641	NM_008826.2	NA	phosphofructokinase, liver, B-type
H3016C07	747.262	-0.470129	0.0277	Mm.2769	Mlp	17357	NM_010807.2	NA	MARCKS-like protein
H3018F05	748.248	-0.443007	0.0277	Mm.4658	Cdh3	12560	NA	BC052189.1	cadherin 3
H3096C02	749.316	-0.487217	0.0278	NA	NA	NA	NA	NA	EST
P762	750.689	-0.377632	0.0278	Mm.3815	Sdc4	20971	NM_011521.1	NA	syndecan 4
H3023B10	751.399	-0.442418	0.0278	Mm.10141	Atrx	22589	NM_009530.1	NA	alpha thalassemia/mental retardation syndrome X-linked homolog (human)
H3098F09	751.558	-0.47333	0.0277	Mm.1838	Vamp8	22320	NM_016794.2	NA	vesicle-associated membrane protein 8
H3090F12	754.015	-0.451859	0.0279	Mm.20935	Ilf3	16201;77547	NM_010561.1;NM_023867.1	NA	interleukin enhancer binding factor 3
T289	754.568	-0.491064	0.028	Mm.260925	Gna11	14672	NM_010301.1	NA	guanine nucleotide binding protein, alpha 11
H3136A12	755.33	-0.480559	0.0281	NA	NA	NA	NA	NA	EST
H3019E08	755.88	-0.448115	0.0281	Mm.314298	NA	NA	NA	BY038819.1	Transcribed sequence with strong similarity to protein sp:P04406 (H.sapiens) G3P2_HUMAN Glyceraldehyde 3-phosphate dehydrogenase, liver
H3041F06	755.964	-0.48459	0.028	Mm.39292	Dnm2	13430	NM_007871.1	NA	dynamin 2
P040	759.969	-0.415422	0.0284	Mm.29290	Trim3	55992	NM_018880.1	NA	tripartite motif protein 3
H3007C12	761.834	-0.477342	0.0285	Mm.41678	Dullard	67181	NM_026017.1	NA	Dullard homolog (Xenopus laevis)
H3038B06	765.135	-0.488228	0.0289	Mm.229291	Slc25a1	13358	NM_153150.1	NA	solute carrier family 25 (mitochondrial carrier; citrate transporter), member 1
H3107G10	766.255	-0.48217	0.0289	Mm.95452	Naglu	27419	NM_013792.1	NA	alpha-N-acetylglucosaminidase (Sanfilippo disease IIIB)
H3051A04	767.292	-0.509225	0.0289	Mm.234882	Stard5	170460	NM_023377.4	NA	StAR-related lipid transfer (START) domain containing 5
H3078A06	768.855	-0.47353	0.0291	Mm.21687	0610025L06Rik	67803	NM_172397.1	NA	RIKEN cDNA 0610025L06 gene
H3004D11	768.918	-0.446541	0.029	Mm.57250	Hic1	15248	NM_010430.1	NA	hypermethylated in cancer 1
H3083E02	771.086	-0.440263	0.0292	Mm.24044	Bace	23821	NM_011792.3	NA	beta-site APP cleaving enzyme
H3123E05	772.993	-0.401444	0.0294	NA	NA	NA	NA	NA	EST
H3131B07	773.817	-0.480156	0.0294	Mm.259260	NA	NA	NA	CA750683.1	10, 11 days embryo whole body cDNA, RIKEN full-length enriched library, clone:2810410A03 product:unknown EST, full insert sequence
H3042A02	775.101	-0.480961	0.0294	Mm.119717	Btrc	12234	NM_009771.1	NA	beta-transducin repeat containing protein
H3024D08	777.306	-0.437916	0.0296	Mm.209290	Tuba2	22143	NM_011654.1	NA	tubulin, alpha 2
H3094F11	784.238	-0.461959	0.0306	Mm.271670	Galnt10	171212	NM_134189.1	NA	UDP-N-acetyl-alpha-D-galactosamine:polypeptide N-acetylgalactosaminyltransferase 10
H3027D05	785.533	-0.464743	0.0306	Mm.788	Ly6e	17069	NM_008529.2	NA	lymphocyte antigen 6 complex, locus E
H3108H05	790.197	-0.429731	0.0315	Mm.33614	NA	NA	NA	BY714268.1	0 day neonate head cDNA, RIKEN full-length enriched library, clone:4833426J09 product:unknown EST, full insert sequence
T120	790.972	-0.484994	0.0315	Mm.271854	Lrp1	16971	NM_008512.1	NA	low density lipoprotein receptor-related protein 1
H3145B07	792.186	-0.483178	0.0316	Mm.321901	Drpla	13498	NM_007881.3	NA	dentatorubral pallidoluysian atrophy
H3048C11	792.523	-0.439872	0.0316	Mm.200161	Dhrsx	236082	NA	AJ296079.1	dehydrogenase/reductase (SDR family) X chromosome
H3148H02	799.014	-0.454427	0.0325	NA	NA	NA	NA	NA	EST
H3031D11	799.131	-0.478346	0.0325	Mm.257404	Cabin1	104248;386442	NA	BC039933.1	calcineurin binding protein 1
H3116C02	803.415	-0.427595	0.0332	Mm.331652	2810040O04Rik	72700;72701	NA	AK012848.1	RIKEN cDNA 2810040O04 gene
H3037C09	805.716	-0.416577	0.0336	Mm.295330	Usp7	252870	NA	AK075830.1	ubiquitin specific protease 7
H3112E12	806.159	-0.413307	0.0336	Mm.30059	Marcks	17118	NM_008538.1	NA	myristoylated alanine rich protein kinase C substrate
H3081B11	806.347	-0.462555	0.0335	Mm.219671	Sf3b4	107701	NM_153053.3	NA	splicing factor 3b, subunit 4
H3157G06	807.038	-0.467733	0.0337	Mm.321640	NA	NA	NA	AV162392.1	Transcribed sequences
H3137D02	808.443	-0.399159	0.0337	Mm.331189	Hnrpl	15388	NA	AB009392.1	heterogeneous nuclear ribonucleoprotein L
H3094D11	809.653	-0.422946	0.0337	Mm.254610	Odz4	23966	NM_011858.1	NA	odd Oz/ten-m homolog 4 (Drosophila)
H3087A06	809.675	-0.40947	0.0336	Mm.343986	Falz	207165	NA	BC037661.1	fetal Alzheimer antigen
H3040A09	810.767	-0.40947	0.0338	Mm.248373	D630010I07	216441	NM_177615.2	NA	hypothetical protein D630010I07
H3032H05	812.867	-0.553638	0.0341	NA	NA	NA	NA	NA	EST
H3124G09	816.004	-0.455218	0.0343	Mm.35241	1110033G01Rik	217335	NM_172571.2	NA	RIKEN cDNA 1110033G01 gene
H3081F06	816.026	-0.461959	0.0342	NA	NA	NA	NA	NA	EST
H3043F10	816.202	-0.446934	0.0341	Mm.28160	Snx27	76742	NA	AK122296.1	sorting nexin family member 27
H3040G11	816.62	-0.432065	0.0341	NA	NA	NA	NA	NA	EST
H3127A07	819.067	-0.43012	0.0344	Mm.45124	Kitl	17311	NM_013598.1	NA	kit ligand
H3019A09	822.111	-0.443007	0.0348	Mm.275340	mSSH-1L	231637	NM_198109.1	NA	slingshot-like 1
H3146D07	826.594	-0.445951	0.0354	Mm.29802	BC005632	216169	NM_145421.1	NA	cDNA sequence BC005632
H3118F10	828.51	-0.415422	0.0356	NA	NA	NA	NA	NA	EST
H3041D03	829.081	-0.474733	0.0356	Mm.29357	Isyna1	71780	NM_023627.1	NA	myo-inositol 1-phosphate synthase A1
H3031H04	829.516	-0.427595	0.0356	Mm.6424	Itgb5	16419	NM_010580.1	NA	integrin beta 5
H3092D11	830.704	-0.439089	0.0357	Mm.292041	Aven	74268	NM_028844.1	NA	apoptosis, caspase activation inhibitor
H3076H12	831.072	-0.416	0.0357	Mm.2215	Tcof1	21453	NM_011552.1	NA	Treacher Collins Franceschetti syndrome 1, homolog
H3150E08	834.053	-0.413884	0.0359	Mm.341947	Flrt2	399558	NM_201518.1	NA	fibronectin leucine rich transmembrane protein 2
H3066F05	835.214	-0.395359	0.0359	NA	NA	NA	NA	NA	EST
H3053H09	835.84	-0.389678	0.0359	NA	NA	NA	NA	NA	EST
H3049D12	837.078	-0.448509	0.036	Mm.209292	Rbpsuh	19664	NM_009035.1	NA	recombining binding protein suppressor of hairless (Drosophila)
H3033E05	837.779	-0.398589	0.0359	Mm.224233	Dhx36	72162	NM_028136.1	NA	DEAH (Asp-Glu-Ala-His) box polypeptide 36
H3142D08	838.075	-0.397068	0.0359	Mm.277683	2210404G23Rik	67088	NM_025958.1	NA	RIKEN cDNA 2210404G23 gene
H3140C02	842.197	-0.42585	0.0363	Mm.4146	Pdgfrb	18596	NM_008809.1	NA	platelet derived growth factor receptor, beta polypeptide
P227	842.471	-0.378944	0.0363	Mm.294173	Gtf3c1	233863;14887	NA	BC032208.1	general transcription factor III C 1
H3117E02	843.404	-0.453044	0.0363	Mm.247203	Pcdhga12	93724;93716	NM_033595.3;NM_033594.2;NM_033593.2;NM_033592.1;NM_033591.2;NM_033590.1;NM_033589.1;NM_033588.2;NM_033587.2;NM_033586.2;NM_033585.1;NM_033584.1;NM_033583.2;NM_033582.2;NM_033581.2;NM_033580.1;NM_033579.1;NM_033578.2;NM_033577.1;NM_033576.1;NM_033575.2;NM_	NA	protocadherin gamma subfamily A, 12
H3016H10	846.116	-0.404114	0.0367	Mm.4618	D030041N15Rik	223921;20683	NM_013672.1;NM_153416.1	NA	RIKEN cDNA D030041N15 gene
H3020G09	846.726	-0.45107	0.0367	Mm.104617	9930104H07Rik	338367	NM_177390.2	NA	RIKEN cDNA 9930104H07 gene
H3003A03	851.493	-0.423333	0.0378	Mm.43831	Lgals1	16852	NM_008495.1	NA	lectin, galactose binding, soluble 1
H3145E04	853.847	-0.448115	0.0382	Mm.29600	B230208H17Rik	227624	NA	BC023692.1	RIKEN cDNA B230208H17 gene
P325	857.878	-0.443791	0.039	Mm.10	Srm	20810	NM_009272.2	NA	spermidine synthase
H3051A01	857.893	-0.345198	0.039	NA	NA	NA	NA	NA	EST
H3001D01	858.868	-0.409087	0.0392	Mm.156452	4432404J10Rik	66691	NM_025709.2	NA	RIKEN cDNA 4432404J10 gene
H3026H11	859.475	-0.387789	0.0391	Mm.29824	Psa	19155	NM_008942.1	NA	puromycin-sensitive aminopeptidase
H3033B01	859.891	-0.464942	0.0391	Mm.27792	Lzf	66049	NM_133185.1	NA	leucine zipper domain protein
H3057D02	861.495	-0.450676	0.0393	Mm.246436	6720463E02Rik	68097	NM_026556.2	NA	RIKEN cDNA 6720463E02 gene
H3015G07	862.493	-0.460965	0.0395	Mm.273170	Scamp4	56214	NM_019575.3	NA	secretory carrier membrane protein 4
H3081B08	863.285	-0.464942	0.0395	Mm.248369	1810054G18Rik	75660	NM_029377.1	NA	RIKEN cDNA 1810054G18 gene
H3124C11	863.545	-0.451859	0.0395	Mm.259103	Phc2	54383;319380	NM_018774.1	NA	polyhomeotic-like 2 (Drosophila)
H3138B06	864.134	-0.430703	0.0395	Mm.292942	1110015K06Rik	68510	NA	BC051513.1	RIKEN cDNA 1110015K06 gene
H3083E03	867.961	-0.401635	0.0401	Mm.281828	Raly	19383	NM_023130.1	NA	hnRNP-associated with lethal yellow
H3139E12	869.069	-0.427401	0.0403	Mm.18634	Sec31l1	69162	NA	BC043942.1	SEC31-like 1 (S. cerevisiae)
H3092C03	869.45	-0.547932	0.0402	Mm.161448	NA	239190	NA	BY720233.1	Similar to stromelysin-1 PDGF-responsive element binding protein (LOC239190), mRNA
H3007F11	877.119	-0.440263	0.0416	Mm.36699	9430029K10Rik	77254	NA	AK020444.1	RIKEN cDNA 9430029K10 gene
H3153F11	877.936	-0.400492	0.0416	Mm.22379	5730555F13Rik	66660	NM_025690.1	NA	RIKEN cDNA 5730555F13 gene
H3016B06	877.973	-0.401254	0.0415	Mm.103500	Zdhhc21	68268	NM_026647.2	NA	zinc finger, DHHC domain containing 21
H3062A12	878.37	-0.394411	0.0415	Mm.28374	4932442K20Rik	231464;338514	NM_178854.2;NM_144910.1	NA	RIKEN cDNA 4932442K20 gene
H3158G09	881.95	-0.426044	0.0419	Mm.60720	Btbd2	208198	NA	BC055704.1	BTB (POZ) domain containing 2
H3052D04	882.503	-0.306323	0.0418	NA	NA	NA	NA	NA	EST
H3020E02	885.794	-0.474532	0.0423	Mm.301020	D11Wsu68e	28084	NM_026776.3	NA	DNA segment, Chr 11, Wayne State University 68, expressed
H3123G10	887.539	-0.398399	0.0425	Mm.196933	Mgat1	17308	NM_010794.2	NA	mannoside acetylglucosaminyltransferase 1
H3144D01	889.142	-0.382325	0.043	NA	NA	NA	NA	NA	EST
H3143D12	889.193	-0.436159	0.0429	Mm.285322	Mtch1	56462	NM_019880.2	NA	mitochondrial carrier homolog 1 (C. elegans)
H3151G02	891.864	-0.41889	0.0431	Mm.197493	Poldip2	67811	NM_026389.2	NA	polymerase (DNA-directed), delta interacting protein 2
H3110F03	894.406	-0.451859	0.0435	Mm.2852	Dmwd	13401	NM_010058.1	NA	dystrophia myotonica-containing WD repeat motif
H3120D06	894.655	-0.452057	0.0434	Mm.335454	Wdr6	83669	NM_031392.2	NA	WD repeat domain 6
T262	896.191	-0.422559	0.0437	Mm.2326	Mif	17319;381865	NM_010798.1	NA	macrophage migration inhibitory factor
H3064B12	896.307	-0.388922	0.0436	NA	NA	NA	NA	NA	EST
H3045G06	900.578	-0.391002	0.044	Mm.174256	C77892	96875	NM_133780.2	NA	expressed sequence C77892
N849	901.973	-0.426625	0.0442	Mm.299916	Pcsk4	18551	NM_008793.1	NA	proprotein convertase subtilisin/kexin type 4
H3096E12	903.172	-0.452057	0.0443	Mm.165042	Ctdsp1	227292	NM_153088.1	NA	CTD (carboxy-terminal domain, RNA polymerase II, polypeptide A) small phosphatase 1
T220	904.572	-0.467733	0.0444	Mm.39292	Dnm2	13430	NM_007871.1	NA	dynamin 2
H3014B09	904.673	-0.394221	0.0443	Mm.294083	Anxa11	11744;353076	NM_013469.1	NA	annexin A11
H3151G01	907.848	-0.387034	0.0448	Mm.279736	Sf3b1	81898	NM_031179.1	NA	splicing factor 3b, subunit 1
H3056F09	908.941	-0.374075	0.045	NA	NA	NA	NA	NA	EST
H3008E07	909.116	-0.431871	0.0449	Mm.250418	Ogfr	72075	NM_031373.2	NA	opioid growth factor receptor
H3088E04	913.961	-0.391758	0.0457	Mm.26908	Csnk1a1	93687	NM_146087.1	NA	casein kinase 1, alpha 1
H3043H03	915.186	-0.464942	0.0457	Mm.188516	Smtn	29856	NM_013870.1	NA	smoothelin
H3158D11	916.492	-0.431871	0.0459	Mm.29564	Mmp2	17390	NM_008610.1	NA	matrix metalloproteinase 2
H3126H11	919.098	-0.402016	0.0463	Mm.275154	NA	214488	NA	CA748403.1	11 days embryo whole body cDNA, RIKEN full-length enriched library, clone:2700083E18 product:unknown EST, full insert sequence
H3011D07	920.722	-0.438503	0.0465	Mm.28688	Sars1	20226	NM_011319.1	NA	seryl-aminoacyl-tRNA synthetase 1
H3030C09	922.322	-0.390245	0.0466	Mm.40924	Hnrpd	11991;75129	NM_007516.1	NA	heterogeneous nuclear ribonucleoprotein D
H3005B12	923.285	-0.423139	0.0468	NA	NA	NA	NA	NA	EST
H3042F10	923.331	-0.450676	0.0467	Mm.131618	D11Ertd18e	52466	NM_026740.1	NA	DNA segment, Chr 11, ERATO Doi 18, expressed
P791	924.181	-0.412731	0.0468	Mm.301259	Tuba1	22142	NM_011653.1	NA	tubulin, alpha 1
H3036H01	925.287	-0.409853	0.047	Mm.4772	Edg2	14745	NM_010336.1	NA	endothelial differentiation, lysophosphatidic acid G-protein-coupled receptor, 2
H3026D11	925.514	-0.389867	0.0469	Mm.2238	Eif3s10	13669	NM_010123.1	NA	eukaryotic translation initiation factor 3, subunit 10 (theta)
H3080D01	929.072	-0.415615	0.0475	Mm.331	Ubc	22190	NM_019639.2	NA	ubiquitin C
P795	930.106	-0.432649	0.0476	Mm.268000	Vim	22352	NM_011701.3	NA	vimentin
H3033E10	932.912	-0.389111	0.0481	Mm.27254	Enpp1	18605	NM_008813.2	NA	ectonucleotide pyrophosphatase/phosphodiesterase 1
H3023E09	933.826	-0.397448	0.0483	Mm.280968	Cbx3	12417	NM_007624.1	NA	chromobox homolog 3 (Drosophila HP1 gamma)
H3020D02	935.053	-0.436159	0.0484	Mm.269061	9130404D08Rik	74549	NM_028993.2	NA	RIKEN cDNA 9130404D08 gene
H3118A10	935.668	-0.384207	0.0485	NA	NA	NA	NA	NA	EST
H3019G05	936.431	-0.446345	0.0485	Mm.9699	Pmm2	54128	NM_016881.1	NA	phosphomannomutase 2
H3097C02	936.744	-0.451465	0.0485	Mm.275393	Ppp2r4	110854	NM_138748.2	NA	protein phosphatase 2A, regulatory subunit B (PR 53)
H3108H04	937.758	-0.417733	0.0486	Mm.4294	Adcy9	11515	NM_009624.1	NA	adenylate cyclase 9
H3122F07	940.949	-0.426625	0.0492	Mm.6246	Blr1	12145;80288	NM_007551.2;NM_030256.1	NA	Burkitt lymphoma receptor 1
H3059C12	944.452	-0.373327	0.0498	Mm.28661	1110014J05Rik	68524	NM_197940.1	NA	RIKEN cDNA 1110014J05 gene
H3122C05	945.635	-0.37932	0.0499	Mm.28771	Abhd4	105501	NM_134076.1	NA	abhydrolase domain containing 4
Cironi et al. Supplementary table 2: list of genes induceded by ERG-1
clone	rankprod	m	pfp	UniGene	Gene.name	Locus_link	RefSeq	GeneBank	Annotation
H3003A10	1.7826	2.36067	0	Mm.30144	CtlA2a	116913;13024	NM_007796.1;NM_026429.1	NA	cytotoxic T lymphocyte-associated protein 2 alpha
H3022D05	3.2399	2.36309	0	Mm.30144	CtlA2a	116913;13024	NM_007796.1;NM_026429.1	NA	cytotoxic T lymphocyte-associated protein 2 alpha
H3016E03	3.4202	2.16279	0	Mm.21767	Cdh5	12562	NM_009868.3	NA	cadherin 5
H3101A05	17.1806	1.30065	0	Mm.26700	AU040576	101772	NM_178642.3	NA	expressed sequence AU040576
H3034F05	30.6708	1.05443	0	Mm.299633	Clecsf8	17474	NM_010819.1	NA	C-type (calcium dependent, carbohydrate recognition domain) lectin, superfamily member 8
H3034F06	33.1018	1.04005	0	Mm.288460	MGC7717	216951	NM_146022.1	NA	hypothetical protein MGC7717
H3124A01	55.9248	0.890875	0	Mm.980	Tnc	21923	NM_011607.1	NA	tenascin C
T206	75.9586	0.776946	0	Mm.582	Fabp4	11770	NM_024406.1	NA	fatty acid binding protein 4, adipocyte
P827	77.2699	0.755229	0	Mm.980	Tnc	21923	NM_011607.1	NA	tenascin C
H3029C03	89.1319	0.81106	0	Mm.89918	Podxl	27205	NM_013723.2	NA	podocalyxin-like
T249	91.968	0.734222	0	Mm.292547	Ptgs2	19225	NM_011198.2	NA	prostaglandin-endoperoxide synthase 2
H3089E12	99.844	0.735436	0	Mm.5071	Sema3c	20348	NM_013657.3	NA	sema domain, immunoglobulin domain (Ig), short basic domain, secreted, (semaphorin) 3C
P570	101.8	0.699285	0	Mm.15691	Abcg1	11307	NM_009593.1	NA	ATP-binding cassette, sub-family G (WHITE), member 1
H3028F05	102.408	0.697774	0	Mm.34102	Odc	18263	NM_013614.1	NA	ornithine decarboxylase, structural
P862	107.581	0.71721	0	Mm.34102	Odc	18263	NM_013614.1	NA	ornithine decarboxylase, structural
H3078F02	110.735	0.710437	0	Mm.34102	Odc	18263	NM_013614.1	NA	ornithine decarboxylase, structural
H3126F01	115.712	0.680684	0	Mm.2251	Plxna2	18845	NM_008882.1	NA	plexin A2
H3132G08	115.783	0.689657	0	Mm.5071	Sema3c	20348	NM_013657.3	NA	sema domain, immunoglobulin domain (Ig), short basic domain, secreted, (semaphorin) 3C
P807	119.282	0.899872	0	Mm.3217	Ass1	11898	NM_007494.2	NA	argininosuccinate synthetase 1
H3003F04	120.825	0.692606	0	Mm.27585	NA	270174	NA	CA772787.1	16 days embryo head cDNA, RIKEN full-length enriched library, clone:C130030N11 product:unclassifiable, full insert sequence
T460	133.643	0.701682	0	Mm.290320	Ccl2	20296	NM_011333.1	NA	chemokine (C-C motif) ligand 2
H3053D08	135.225	0.68715	0	Mm.248327	Clecsf9	56619	NM_019948.1	NA	C-type (calcium dependent, carbohydrate recognition domain) lectin, superfamily member 9
H3155C06	136.394	0.70248	0	Mm.29742	Cd24a	12484	NM_009846.1	NA	CD24a antigen
H3075A02	140.039	0.697151	0	Mm.26134	2900026H06Rik	72930	NM_028392.1	NA	RIKEN cDNA 2900026H06 gene
H3080C05	151.766	0.673285	0	Mm.15969	Adam8	11501	NM_007403.1	NA	a disintegrin and metalloprotease domain 8
H3151A04	152.954	0.60065	0	Mm.225096	Itga6	16403	NM_008397.2	NA	integrin alpha 6
H3120E07	155.889	0.668301	0	Mm.20144	Serpinb1a	66222	NM_025429.1	NA	serine (or cysteine) proteinase inhibitor, clade B, member 1a
T449	165.385	0.631244	0.0004	Mm.253424	Il1rap	16180	NM_008364.1;NM_134103.1	NA	interleukin 1 receptor accessory protein
H3078E11	168.306	0.615322	0.0003	Mm.20592	Lpd	94180	NM_053178.1	NA	lipidosin
H3094B11	192.006	0.688136	0.001	Mm.132272	Ap1s2	108012	NM_026887.2	NA	adaptor-related protein complex 1, sigma 2 subunit
H3003C10	221.674	0.653152	0.0013	NA	NA	NA	NA	NA	EST
H3018D04	222.558	0.579952	0.0012	Mm.233009	Rap1b	215449	NA	M79314.1	RAS related protein 1b
P749	234.91	0.565305	0.0018	Mm.292547	Ptgs2	19225	NM_011198.2	NA	prostaglandin-endoperoxide synthase 2
P260	238.896	0.572502	0.0021	NA	NA	NA	NA	NA	EST
P280	243.629	0.525067	0.0023	Mm.262039	Capza2	12343	NM_007604.1	NA	capping protein (actin filament) muscle Z-line, alpha 2
T222	243.925	0.540722	0.0022	Mm.3020	Pparg	19016	NM_011146.1	NA	peroxisome proliferator activated receptor gamma
H3050H04	249.461	0.629753	0.0024	NA	NA	NA	NA	NA	EST
P146	253.024	0.505484	0.0026	Mm.31915	Cav2	12390	NM_016900.2	NA	caveolin 2
H3022D06	254.949	0.737254	0.0026	Mm.2923	Il2rg	16186	NM_013563.2	NA	interleukin 2 receptor, gamma chain
H3132F10	255.588	0.536849	0.0025	Mm.28251	Tulp4	68842	NM_054040.1	NA	tubby like protein 4
H3084C11	261.139	0.524866	0.0027	NA	NA	NA	NA	NA	EST
H3012H05	268.258	0.510861	0.0031	Mm.9901	Nucb2	53322	NM_016773.1	NA	nucleobindin 2
H3158B04	273.936	0.527871	0.003	Mm.250214	Oazin	54375	NM_018745.2	NA	ornithine decarboxylase antizyme inhibitor
P468	282.691	0.531369	0.003	Mm.302409	Serpind1	15160	NM_008223.1	NA	serine (or cysteine) proteinase inhibitor, clade D, member 1
H3007C03	288.344	0.49968	0.0029	Mm.199964	D10Ertd438e	52014	NM_030250.1	NA	DNA segment, Chr 10, ERATO Doi 438, expressed
P170	292.484	0.533364	0.003	Mm.194986	Dgkg	110197	NM_138650.1	NA	diacylglycerol kinase, gamma
P706	307.811	0.520246	0.0036	Mm.250732	Lhx9	16876	NM_010714.1	NA	LIM homeobox protein 9
H3115D06	317.438	0.487692	0.0044	Mm.271765	Arrdc3	105171	NM_178917.2	NA	arrestin domain containing 3
H3127B05	325.272	0.487281	0.0047	NA	NA	NA	NA	NA	EST
H3034B07	325.813	0.506196	0.0046	Mm.1421	Adamts1	11504	NM_009621.1	NA	a disintegrin-like and metalloprotease (reprolysin type) with thrombospondin type 1 motif, 1
H3141E09	333.909	0.715366	0.0053	Mm.34059	2310047O13Rik	66960	NM_024185.3	NA	RIKEN cDNA 2310047O13 gene
H3144G11	334.667	0.491699	0.0052	Mm.3131	Dld	13382	NM_007861.2	NA	dihydrolipoamide dehydrogenase
H3003H04	337.541	0.475915	0.0055	Mm.142827	DXImx46e	54644	NM_138604.2	NA	DNA segment, Chr X, Immunex 46, expressed
P846	340.826	0.476019	0.0063	Mm.5244	Crem	12916	NM_013498.1	NA	cAMP responsive element modulator
H3134H01	341.859	0.46801	0.0064	Mm.28427	BC021395	225283	NM_144861.1	NA	cDNA sequence BC021395
H3076E02	346.548	0.479438	0.0073	Mm.24491	C330027C09Rik	224171	NM_172616.1	NA	RIKEN cDNA C330027C09 gene
T164	349.872	0.499986	0.0074	Mm.181485	Nck1	17973	NM_010878.2	NA	non-catalytic region of tyrosine kinase adaptor protein 1
H3085F12	350.522	0.481919	0.0072	Mm.262039	Capza2	12343	NM_007604.1	NA	capping protein (actin filament) muscle Z-line, alpha 2
P147	353.74	0.437973	0.0071	Mm.46248	Pyy	217212	NM_145435.1	NA	peptide YY
H3080B11	378.303	0.479334	0.0093	Mm.315616	Pdcd10	56426	NM_019745.2	NA	programmed cell death 10
H3143A02	380.603	0.478299	0.0092	Mm.142729	Tmsb4x	19241	NM_021278.1	NA	thymosin, beta 4, X chromosome
H3022E10	381.636	0.474462	0.0094	Mm.3243	Procr	19124	NM_011171.1	NA	protein C receptor, endothelial
H3148B05	385.65	0.472384	0.0092	Mm.87312	Gmfb	63985	NM_022023.1	NA	glia maturation factor, beta
H3108D04	393.234	0.483674	0.0097	Mm.285993	Calm1	12313	NM_009790.3	NA	calmodulin 1
H3003G03	394.527	0.453333	0.0095	NA	NA	NA	NA	NA	EST
P594	400.444	0.454808	0.0102	Mm.35867	Ccne2	12448	NM_009830.1	NA	cyclin E2
H3053A08	403.235	0.451752	0.01	Mm.214016	Cyp1b1	13078	NM_009994.1	NA	cytochrome P450, family 1, subfamily b, polypeptide 1
H3084B07	403.551	0.457016	0.01	Mm.288713	Pter	19212	NM_008961.1	NA	phosphotriesterase related
H3143A01	404.755	0.447209	0.0099	Mm.318935	NA	NA	NA	AA822689.1	16 days neonate thymus cDNA, RIKEN full-length enriched library, clone:A130073N12 product:unknown EST, full insert sequence
P013	404.864	0.451541	0.0097	Mm.38049	Tlr4	21898	NM_021297.1	NA	toll-like receptor 4
H3016A03	420.503	0.456806	0.0114	Mm.256975	Nras	18176	NM_010937.1	NA	neuroblastoma ras oncogene
H3030C02	422.19	0.445091	0.0115	Mm.247473	Sdcbp	53378	NM_016807.1	NA	syndecan binding protein
P855	424.673	0.479541	0.0118	Mm.2923	Il2rg	16186	NM_013563.2	NA	interleukin 2 receptor, gamma chain
H3142G03	429.092	0.442227	0.0122	Mm.12616	Dnajc3	19107	NM_008929.2	NA	DnaJ (Hsp40) homolog, subfamily C, member 3
H3117G12	430.777	0.433814	0.012	Mm.19844	Alox5ap	11690	NM_009663.1	NA	arachidonate 5-lipoxygenase activating protein
H3155A02	438.718	0.47467	0.0125	Mm.331489	NA	381511	NA	BY006809.1	Similar to pyruvate dehydrogenase phosphatase, clone IMAGE:6492665, mRNA
H3151D04	440.873	0.446891	0.0125	Mm.26838	9030611N15Rik	105387	NM_134072.1	NA	RIKEN cDNA 9030611N15 gene
H3008D05	451.539	0.444349	0.0133	Mm.199964	D10Ertd438e	52014	NM_030250.1	NA	DNA segment, Chr 10, ERATO Doi 438, expressed
H3021E08	456.746	0.445621	0.0141	Mm.285993	Calm1	12313	NM_009790.3	NA	calmodulin 1
H3140A11	460.626	0.457752	0.014	NA	NA	NA	NA	NA	EST
H3065D10	464.695	0.429107	0.0146	Mm.333868	Rap1a	109905	NM_145541.3	NA	RAS-related protein-1a
H3108F08	469.933	0.451224	0.0151	Mm.315616	Pdcd10	56426	NM_019745.2	NA	programmed cell death 10
H3083C05	476.226	0.420509	0.0154	Mm.124328	Sp3	20687;319745	NM_011450.1	NA	trans-acting transcription factor 3
H3024F10	476.58	0.448584	0.0152	Mm.188105	2300006M17Rik	69466	NA	BC048855.1	RIKEN cDNA 2300006M17 gene
H3078G04	481.194	0.422233	0.0159	Mm.29495	Cugbp1	13046;109120	NM_017368.2;NM_198016.1;NM_198683.1	NA	CUG triplet repeat, RNA binding protein 1
H3083G01	482.086	0.396927	0.0158	Mm.26838	9030611N15Rik	105387	NM_134072.1	NA	RIKEN cDNA 9030611N15 gene
P259	483.033	0.53067	0.0156	NA	NA	NA	NA	NA	EST
P070	486.553	0.455229	0.0158	Mm.46062	Sftpa	20387	NM_023134.3	NA	surfactant associated protein A
H3066H02	489.713	0.445939	0.016	Mm.41077	C79802	56456	NM_019673.1	NA	expressed sequence C79802
H3090C12	490.65	0.438612	0.0158	Mm.331630	Akap2	11641;242481	NM_009649.1	NA	A kinase (PRKA) anchor protein 2
H3014H11	499.589	0.435629	0.017	Mm.323442	D15Ertd417e	52609	NM_144811.2	NA	DNA segment, Chr 15, ERATO Doi 417, expressed
H3097A05	500.133	0.442545	0.017	Mm.23352	Suox	211389	NM_173733.2	NA	sulfite oxidase
H3087D05	501.493	0.436162	0.0169	Mm.87611	Cul1	26965;320946	NM_012042.3	NA	cullin 1
H3041B06	503.938	0.447421	0.0172	Mm.252171	Snx2	67804	NM_026386.1	NA	sorting nexin 2
H3109A05	504.249	0.427284	0.0171	Mm.29742	Cd24a	12484	NM_009846.1	NA	CD24a antigen
H3058F06	505.653	0.41846	0.017	Mm.34059	2310047O13Rik	66960	NM_024185.3	NA	RIKEN cDNA 2310047O13 gene
H3055G09	517.055	0.41846	0.0186	Mm.233031	C130099A20Rik	235534	NM_153420.1	NA	RIKEN cDNA C130099A20 gene
H3032B04	520.166	0.414893	0.0187	Mm.291037	Prei3	19070	NM_025283.2	NA	preimplantation protein 3
H3011B06	523.31	0.452068	0.0188	Mm.173438	Ipo7	233726;117213	NM_181517.1	NA	importin 7
H3044B01	523.462	0.438612	0.0186	Mm.218551	NA	NA	NA	CK329740.1	Transcribed sequences
H3092A01	525.434	0.421371	0.0188	Mm.16753	Chek1	12649	NM_007691.2	NA	checkpoint kinase 1 homolog (S. pombe)
H3097F03	525.771	0.40806	0.0186	Mm.227202	2310058J06Rik	97064	NM_133784.1	NA	RIKEN cDNA 2310058J06 gene
H3091E09	529.351	0.424815	0.0193	Mm.297348	NA	236359	NA	BY173823.1	Similar to Eukaryotic translation initiation factor 1A (eIF-1A) (eIF-4C) (LOC236359), mRNA
H3060B02	529.53	0.430071	0.0191	Mm.92314	Osbpl9	100273;109128	NM_173350.1;NM_133885.1	NA	oxysterol binding protein-like 9
H3116D02	534.942	0.467593	0.0198	Mm.246240	Trabid	360216	NA	AJ250693.1	TRAF-binding protein
H3156H02	550.783	0.416299	0.0231	Mm.260737	Spag9	70834	NM_027569.1	NA	sperm associated antigen 9
H3090C11	558.987	0.435735	0.0242	Mm.26935	Rsb30	75985	NM_029494.2	NA	RAB30, member RAS oncogene family
H3032B06	561.015	0.423955	0.0243	Mm.6813	Bmp4	12159	NM_007554.1	NA	bone morphogenetic protein 4
H3014D01	567.338	0.408494	0.0255	Mm.254588	Cltc	67300	NA	BC031408.1	clathrin, heavy polypeptide (Hc)
H3054H09	567.665	0.556797	0.0253	NA	NA	NA	NA	NA	EST
H3114A08	568.64	0.404467	0.0253	Mm.262037	Eif1a	13664	NM_010120.3	NA	eukaryotic translation initiation factor 1A
P779	585.095	0.404358	0.0287	Mm.4871	Timp3	21859	NM_011595.1	NA	tissue inhibitor of metalloproteinase 3
H3023A04	586.373	0.42825	0.0286	Mm.11780	Tm7sf1	83924	NM_031999.1	NA	transmembrane 7 superfamily member 1
H3004B11	588.152	0.40969	0.0285	Mm.100125	A930014C21Rik	212531	NM_172507.2	NA	RIKEN cDNA A930014C21 gene
H3107G02	590.987	0.398569	0.029	Mm.214746	Fbxl3a	50789	NM_015822.1	NA	F-box and leucine-rich repeat protein 3a
H3026B12	597.04	0.405339	0.0303	Mm.255025	Pcaf	18519	NM_020005.1	NA	p300/CBP-associated factor
H3151E09	599.342	0.401412	0.0302	Mm.260791	NA	NA	NA	BY001320.1	Adult male small intestine cDNA, RIKEN full-length enriched library, clone:2010109N14 product:unknown EST, full insert sequence
H3156D12	599.968	0.438399	0.0303	Mm.285993	Calm1	12313	NM_009790.3	NA	calmodulin 1
H3133F07	603.332	0.409472	0.0308	Mm.229287	B130017I01Rik	214137	NM_172525.1	NA	RIKEN cDNA B130017I01 gene
H3006A09	606.163	0.47633	0.031	NA	NA	NA	NA	NA	EST
H3047B04	609.212	0.448584	0.0313	Mm.354335	NA	NA	NA	C80425.1	Transcribed sequence with moderate similarity to protein ref:NP_081764.1 (M.musculus) RIKEN cDNA 5730493B19 [Mus musculus]
H3126B08	610.883	0.397803	0.0316	Mm.9277	Pla2g7	27226	NM_013737.2	NA	phospholipase A2, group VII (platelet-activating factor acetylhydrolase, plasma)
H3106C06	613.72	0.396269	0.032	Mm.254629	Gnai1	14677	NA	U38501.1	guanine nucleotide binding protein, alpha inhibiting 1
H3084D08	613.984	0.412836	0.0319	Mm.268041	A730024F05Rik	67988	NM_198295.1	NA	RIKEN cDNA A730024F05 gene
H3032H08	619.426	0.398788	0.0328	Mm.188105	2300006M17Rik	69466	NA	BC048855.1	RIKEN cDNA 2300006M17 gene
H3021F09	619.614	0.389567	0.0325	Mm.2999	Smc2l1	14211	NM_008017.2	NA	SMC2 structural maintenance of chromosomes 2-like 1 (yeast)
H3135E04	622.71	0.384823	0.0328	Mm.260737	Spag9	70834	NM_027569.1	NA	sperm associated antigen 9
H3156D07	625.401	0.388465	0.0333	Mm.30249	Galnt1	14423	NM_013814.2	NA	UDP-N-acetyl-alpha-D-galactosamine:polypeptide N-acetylgalactosaminyltransferase 1
H3155D07	627.098	0.391218	0.0336	Mm.257925	Hipk3	15259	NM_010434.1	NA	homeodomain interacting protein kinase 3
H3049B07	637.655	0.405666	0.0358	Mm.270681	Hsp105	15505	NM_013559.1	NA	heat shock protein 105
H3042E12	637.785	0.426211	0.0355	NA	NA	NA	NA	NA	EST
H3085H07	639.158	0.392098	0.0355	Mm.260703	Vps26	30930	NM_133672.1	NA	vacuolar protein sorting 26 (yeast)
H3104A05	641.285	0.393197	0.0356	Mm.279400	Gprk5	14773	NM_018869.2	NA	G protein-coupled receptor kinase 5
H3142B11	643.742	0.395063	0.0357	NA	NA	NA	NA	NA	EST
N782	648.616	0.40305	0.0364	Mm.273177	Krt1-19	16669	NM_008471.1	NA	keratin complex 1, acidic, gene 19
H3068H12	653.877	0.387473	0.0375	Mm.109852	Dock4	238130	NA	AK122353.1	dedicator of cytokinesis 4
H3003F06	655.971	0.390227	0.0377	Mm.10600	Glud	14661	NM_008133.2	NA	glutamate dehydrogenase
H3075H11	656.88	0.380286	0.0377	Mm.259969	BC003322	80289	NM_030257.1	NA	cDNA sequence BC003322
H3096F03	657.056	0.383829	0.0374	NA	NA	NA	NA	NA	EST
H3045A10	657.336	0.407951	0.0372	Mm.283410	D11Ertd530e	52615	NM_199196.1	NA	DNA segment, Chr 11, ERATO Doi 530, expressed
H3028B01	659.267	0.403486	0.0372	Mm.264603	NA	NA	NA	BY586195.1	Clone IMAGE:5401591, mRNA
H3009C10	666.811	0.392427	0.0385	Mm.45371	Serpinb9b	20706	NM_011452.1	NA	serine (or cysteine) proteinase inhibitor, clade B, member 9b
H3131C03	668.692	0.379399	0.0387	Mm.280125	Crk	12928	NM_133656.2	NA	v-crk sarcoma virus CT10 oncogene homolog (avian)
H3037H02	671.178	0.375178	0.039	Mm.28252	NA	NA	NA	BY071548.1	10 days neonate skin cDNA, RIKEN full-length enriched library, clone:4732481D19 product:similar to SIMILAR TO MOLYBDENUM COFACTOR SULFURASE [Homo sapiens], full insert sequence
H3017B12	671.768	0.384713	0.0389	Mm.249333	1300002F13Rik	74155	NM_133753.1	NA	RIKEN cDNA 1300002F13 gene
H3011D11	674.573	0.393087	0.0396	Mm.29959	1600029D21Rik	76509	NM_029639.1	NA	RIKEN cDNA 1600029D21 gene
H3002H04	680.294	0.381948	0.0407	Mm.258094	B3gnt1	53625	NM_016888.4	NA	UDP-GlcNAc:betaGal beta-1,3-N-acetylglucosaminyltransferase 1
H3090C08	680.56	0.370834	0.0405	Mm.250214	Oazin	54375	NM_018745.2	NA	ornithine decarboxylase antizyme inhibitor
H3011F08	684.807	0.379621	0.0412	Mm.249333	1300002F13Rik	74155	NM_133753.1	NA	RIKEN cDNA 1300002F13 gene
H3092C01	693.138	0.383718	0.0436	Mm.185453	Eif4g2	13690	NM_013507.2	NA	eukaryotic translation initiation factor 4, gamma 2
H3120H03	696.132	0.370945	0.0443	Mm.288282	Alcam	11658	NM_009655.1	NA	activated leukocyte cell adhesion molecule
H3065D11	697.103	0.384934	0.0441	Mm.248755	Crnkl1	66877	NM_025820.1	NA	Crn, crooked neck-like 1 (Drosophila)
H3115B10	699.505	0.387363	0.0445	Mm.285454	Spop	20747	NM_025287.1	NA	speckle-type POZ protein
H3008F08	701.015	0.440314	0.0446	Mm.262037	Eif1a	13664	NM_010120.3	NA	eukaryotic translation initiation factor 1A
T092	706.386	0.393855	0.046	Mm.30824	Ch25h	12642	NM_009890.1	NA	cholesterol 25-hydroxylase
T382	707.821	0.409364	0.0463	Mm.276572	Rras2	66922	NM_025846.1	NA	related RAS viral (r-ras) oncogene homolog 2
H3027A07	713.948	0.374066	0.0476	Mm.185453	Eif4g2	13690	NM_013507.2	NA	eukaryotic translation initiation factor 4, gamma 2
H3049E07	715.653	0.38084	0.0476	Mm.279195	Idh3a	67834	NM_029573.2	NA	isocitrate dehydrogenase 3 (NAD+) alpha
H3076A03	717.759	0.366924	0.0478	Mm.196290	5830411E10Rik	109019	NM_028696.1	NA	RIKEN cDNA 5830411E10 gene
H3071D04	721.777	0.372506	0.0489	Mm.209265	Gtl6	14897	NM_133975.2	NA	gene trap locus 6
H3010F06	723.817	0.395282	0.0489	Mm.347132	NA	NA	NA	AW538782.2	Transcribed sequences
H3139A05	724.086	0.380286	0.0487	Mm.4237	Top2a	21973	NM_011623.1	NA	topoisomerase (DNA) II alpha
H3076A06	724.156	0.37529	0.0484	Mm.282706	6330409N04Rik	66674	NM_025697.1	NA	RIKEN cDNA 6330409N04 gene
H3021B07	727.707	0.370834	0.0495	NA	NA	NA	NA	NA	EST
Cironi et al. Supplementary table 2: list of genes repressed by FLI-1
clone	rp	M	fdr	UniGene	Gene.name	Locus_link	RefSeq	GeneBank	Annotation
H3054H09	41.7506	-0.915664	0	NA	NA	NA	NA	NA	EST
H3129B10	59.2818	-0.790609	0	Mm.208855	AW551984	244810	NM_178737.3	NA	expressed sequence AW551984
H3022B01	59.4717	-0.795358	0	NA	NA	NA	NA	NA	EST
T361	62.6076	-0.740095	0	NA	NA	NA	NA	AB042432	Complex IV: cytochrome c oxidase subunit III; COX III
H3119F10	64.9374	-0.759747	0	NA	NA	NA	NA	NA	EST
H3050H04	70.8423	-0.832642	0	NA	NA	NA	NA	NA	EST
H3115E12	71.7706	-0.743714	0	Mm.8739	Sgce	20392	NM_011360.2	NA	sarcoglycan, epsilon
H3120H07	73.5162	-0.740577	0	NA	NA	NA	NA	NA	EST
H3011D05	74.0827	-0.766112	0	NA	NA	NA	NA	NA	EST
P259	74.2054	-0.809448	0	NA	NA	NA	NA	NA	EST
H3098D07	79.6432	-0.729531	0	NA	NA	NA	NA	NA	EST
H3139D11	83.5843	-0.713592	0	NA	NA	NA	NA	NA	EST
H3148D05	84.92	-0.742748	0	Mm.56769	Dcn	13179	NM_007833.1	NA	decorin
P260	99.1125	-0.719519	0	NA	NA	NA	NA	NA	EST
H3088A10	103.956	-0.720469	0	NA	NA	NA	NA	NA	EST
H3130D09	105.161	-0.694088	0	NA	NA	NA	NA	NA	EST
H3109H04	106.168	-0.670934	0	Mm.150	Fcgr1	14129	NM_010186.2	NA	Fc receptor, IgG, high affinity I
H3133B12	106.532	-0.662917	0	Mm.351524	NA	NA	NA	AV321547.2	Transcribed sequences
P371	111.83	-0.625712	0	Mm.335639	Mest	17294	NM_008590.1	NA	mesoderm specific transcript
H3137B11	112.519	-0.649729	0	Mm.335639	Mest	17294	NM_008590.1	NA	mesoderm specific transcript
H3050D01	112.99	-0.689893	0	Mm.281744	4933427D06Rik	232217	NM_175017.2	NA	RIKEN cDNA 4933427D06 gene
H3153B09	116.974	-0.700404	0	NA	NA	NA	NA	NA	EST
H3053F02	118.736	-0.691989	0	NA	NA	NA	NA	NA	EST
H3146F11	134.563	-0.623487	0	Mm.157125	BC011468	223649;381013	NM_144847.1	NA	cDNA sequence BC011468
H3003A09	137.112	-0.580569	0	Mm.351365	NA	NA	NA	AA410080.1	Transcribed sequences
H3092H11	142.51	-0.659495	0	NA	NA	NA	NA	NA	EST
H3140C04	149.343	-0.613299	0	Mm.321053	NA	NA	NA	CA570599.1	Adult male pituitary gland cDNA, RIKEN full-length enriched library, clone:5330429B09 product:unknown EST, full insert sequence
H3124G01	149.661	-0.628608	0	NA	NA	NA	NA	NA	EST
H3112C06	151.527	-0.645886	0	NA	NA	NA	NA	NA	EST
H3140F11	151.844	-0.644758	0	Mm.23594	NA	NA	NA	BY718813.1	RIKEN cDNA 6430411K14 gene, mRNA (cDNA clone IMAGE:5361628), containing frame-shift errors
H3092A03	154.907	-0.584025	0	NA	NA	NA	NA	NA	EST
H3120H10	155.947	-0.635316	0	NA	NA	NA	NA	NA	EST
H3120F10	156.708	-0.639355	0	NA	NA	NA	NA	NA	EST
H3046H12	157.139	-0.629055	0	Mm.271160	Upf3b	68134	NA	BC047049.1	UPF3 regulator of nonsense transcripts homolog B (yeast)
H3012B10	158.851	-0.509019	0	NA	NA	NA	NA	NA	EST
H3132B06	162.282	-0.648824	0	NA	NA	NA	NA	NA	EST
H3107F10	165.464	-0.638681	0	NA	NA	NA	NA	NA	EST
H3006A09	172.249	-0.622821	0	NA	NA	NA	NA	NA	EST
H3140H02	177.743	-0.635988	0	NA	NA	NA	NA	NA	EST
H3113B01	179.657	-0.622599	0	Mm.208924	Scmh1	29871	NM_013883.1	NA	sex comb on midleg homolog 1
H3115F11	181.824	-0.597714	0	Mm.20348	Nid2	18074	NM_008695.1	NA	nidogen 2
H3022H12	183.126	-0.595097	0	Mm.354249	NA	NA	NA	CK334334.1	Transcribed sequences
H3120B03	183.516	-0.558729	0	Mm.261679	Rps26	27370;22781	NM_011772.1;NM_013765.1	NA	ribosomal protein S26
H3075F03	185.225	-0.592484	0	Mm.347015	C1s	50908	NM_144938.1	NA	complement component 1, s subcomponent
H3111H02	185.864	-0.594225	0	Mm.346421	Cyp4v3	102294	NM_133969.1	NA	cytochrome P450, family 4, subfamily v, polypeptide 3
H3053H10	188.777	-0.567041	0	Mm.193274	2610028F08Rik	239405	NM_172815.1	NA	RIKEN cDNA 2610028F08 gene
H3129A01	189.887	-0.567254	0	Mm.4514	Aldh1a1	11668	NM_013467.1	NA	aldehyde dehydrogenase family 1, subfamily A1
H3139D09	191.443	-0.588791	0	NA	NA	NA	NA	NA	EST
H3071F07	192.246	-0.591832	0	NA	NA	NA	NA	NA	EST
H3096F04	195.785	-0.606913	0	Mm.27227	5730469M10Rik	70564	NM_027464.1	NA	RIKEN cDNA 5730469M10 gene
T355	199.578	-0.616835	0.0002	NA	NA	NA	NA	AB042432	Complex I: NADH dehydrogenase subunit 4
H3112C04	199.729	-0.603621	0.0002	NA	NA	NA	NA	NA	EST
H3029D08	214.458	-0.59379	0.0002	NA	NA	NA	NA	NA	EST
H3088D04	217.661	-0.541408	0.0002	Mm.46653	1500004A08Rik	216505	NM_178149.2	NA	RIKEN cDNA 1500004A08 gene
H3121B07	224.304	-0.575615	0.0004	NA	NA	NA	NA	NA	EST
H3140F12	235.338	-0.567896	0.0004	NA	NA	NA	NA	NA	EST
H3096G02	238.231	-0.558517	0.0004	Mm.70065	NA	NA	NA	BY742070.1	2 days neonate thymus thymic cells cDNA, RIKEN full-length enriched library, clone:E430020E24 product:unknown EST, full insert sequence
P494	239.998	-0.53366	0.0003	Mm.1410	Il18	16173	NM_008360.1	NA	interleukin 18
H3128H05	240.883	-0.563412	0.0003	Mm.24431	Taf13	99730	NM_025444.1	NA	TAF13 RNA polymerase II, TATA box binding protein (TBP)-associated factor
H3036C07	241.629	-0.564478	0.0003	Mm.100113	Rpl10	110954	NM_052835.1	NA	ribosomal protein 10
H3112C02	242.637	-0.564905	0.0003	NA	NA	NA	NA	NA	EST
H3020A03	245.127	-0.455811	0.0003	Mm.8040	Prkch	18755	NM_008856.2	NA	protein kinase C, eta
P709	246.15	-0.589008	0.0003	Mm.248360	Anxa1	16952	NM_010730.1	NA	annexin A1
H3096E09	248.449	-0.555757	0.0005	NA	NA	NA	NA	NA	EST
H3144C06	265.149	-0.540568	0.0006	Mm.100113	Rpl10	110954	NM_052835.1	NA	ribosomal protein 10
H3011H02	265.791	-0.560217	0.0006	NA	NA	NA	NA	NA	EST
H3099B09	268.371	-0.555333	0.0006	NA	NA	NA	NA	NA	EST
H3157F03	269.48	-0.505533	0.0006	Mm.292939	NA	NA	NA	BY081275.1	Transcribed sequence with moderate similarity to protein pir:S48671 (H.sapiens) S48671 proliferin - human
P114	270.089	-0.522219	0.0006	Mm.18888	Lum	17022	NM_008524.1	NA	lumican
H3158B03	271.318	-0.520356	0.0007	Mm.1410	Il18	16173	NM_008360.1	NA	interleukin 18
H3051F08	273.811	-0.542668	0.0007	NA	NA	NA	NA	NA	EST
N822	278.715	-0.541828	0.001	Mm.4709	Wnt10b	22410	NM_011718.1	NA	wingless related MMTV integration site 10b
H3059D12	278.774	-0.514779	0.001	NA	NA	NA	NA	NA	EST
H3115E06	279.123	-0.508403	0.0009	Mm.151018	Rtl1	353326	NA	BY310919.1	retrotransposon-like 1
H3086D01	279.334	-0.494719	0.0009	Mm.227443	NA	NA	NA	CA573667.1	16 days neonate cerebellum cDNA, RIKEN full-length enriched library, clone:9630054C12 product:unclassifiable, full insert sequence
H3083D01	282.541	-0.46953	0.0011	Mm.303701	9930013L23Rik	80982;380622	NM_030728.2	NA	RIKEN cDNA 9930013L23 gene
H3099G09	282.882	-0.417348	0.001	Mm.28623	Calml4	75600	NM_138304.1	NA	calmodulin-like 4
H3017B02	289.565	-0.495939	0.001	Mm.210334	Mbtd1	103537	NM_134012.1	NA	mbt domain containing 1
H3129F06	290.964	-0.545824	0.001	NA	NA	NA	NA	NA	EST
H3119D03	291.436	-0.518494	0.001	Mm.100113	Rpl10	110954	NM_052835.1	NA	ribosomal protein 10
T353	293.921	-0.471529	0.001	NA	NA	NA	NA	AB042432	12S ribosomal RNA
H3093H04	297.294	-0.446934	0.001	Mm.34195	NA	NA	NA	BX526296.1	Transcribed sequences
H3046A11	301.49	-0.454625	0.0011	Mm.172674	Lamb1-1	16777	NM_008482.1	NA	laminin B1 subunit 1
H3083G01	302.075	-0.478748	0.0011	Mm.26838	9030611N15Rik	105387	NM_134072.1	NA	RIKEN cDNA 9030611N15 gene
H3012G01	303.027	-0.490659	0.0011	Mm.285849	Pfpl	56093	NM_019540.1	NA	pore forming protein-like
H3112E03	303.257	-0.471129	0.001	NA	NA	NA	NA	NA	EST
P664	303.743	-0.553214	0.0011	Mm.24038	Gbp2	14469	NM_010260.1	NA	guanylate nucleotide binding protein 2
H3064C06	305.917	-0.498383	0.0014	NA	NA	NA	NA	NA	EST
H3018E12	306.399	-0.511485	0.0013	Mm.37657	NA	NA	NA	CA951579.1	Transcribed sequences
H3072E04	313.072	-0.532407	0.0016	NA	NA	NA	NA	NA	EST
H3152F04	313.411	-0.501034	0.0015	Mm.22699	Sepp1	20363	NM_009155.2	NA	selenoprotein P, plasma, 1
H3112C05	315.844	-0.539729	0.0015	NA	NA	NA	NA	NA	EST
H3066F01	321.88	-0.493703	0.0017	Mm.28262	Rgs2	19735	NM_009061.2	NA	regulator of G-protein signaling 2
H3150B08	322.922	-0.496957	0.0017	Mm.100113	Rpl10	110954	NM_052835.1	NA	ribosomal protein 10
H3102H01	323.713	-0.540778	0.0017	NA	NA	NA	NA	NA	EST
H3134H12	325.052	-0.491876	0.0018	NA	NA	NA	NA	NA	EST
H3155D01	325.097	-0.531782	0.0018	NA	NA	NA	NA	NA	EST
H3115G08	326.654	-0.514161	0.0018	Mm.331038	Igsf10	242050	NA	CB244645.1	immunoglobulin superfamily, member 10
H3010C04	326.977	-0.484388	0.0018	Mm.321828	Pabpc1	18458	NM_008774.2	NA	poly A binding protein, cytoplasmic 1
H3057H06	328.001	-0.48338	0.0018	Mm.5045	Slc16a2	20502	NM_009197.1	NA	solute carrier family 16 (monocarboxylic acid transporters), member 2
H3121C07	328.528	-0.525953	0.0018	NA	NA	NA	NA	NA	EST
H3156G08	332.367	-0.536587	0.002	NA	NA	NA	NA	NA	EST
H3132E07	332.595	-0.520769	0.0019	Mm.2632	Lxn	17035	NM_016753.2	NA	latexin
H3123E05	334.301	-0.542458	0.0019	NA	NA	NA	NA	NA	EST
H3036H03	336.314	-0.483985	0.0021	Mm.27154	Vnn1	22361	NM_011704.1	NA	vanin 1
H3120C11	342.042	-0.522012	0.0025	Mm.100113	Rpl10	110954	NM_052835.1	NA	ribosomal protein 10
P497	346.374	-0.472529	0.0028	Mm.39039	Irx3	16373	NM_008393.1	NA	Iroquois related homeobox 3 (Drosophila)
H3133H02	349.402	-0.49289	0.0029	NA	NA	NA	NA	NA	EST
H3084B09	350.645	-0.456009	0.0028	Mm.168902	NA	NA	NA	AU014973.1	Transcribed sequences
H3109G08	353.247	-0.527824	0.0029	NA	NA	NA	NA	NA	EST
H3126F06	354.257	-0.459973	0.0029	Mm.154915	Rps29	20090	NM_009093.1	NA	ribosomal protein S29
H3119F05	359.356	-0.492281	0.0029	Mm.24820	NA	NA	NA	BY477692.1	Adult male thymus cDNA, RIKEN full-length enriched library, clone:5830453E13 product:unknown EST, full insert sequence
H3137D11	366.839	-0.439676	0.0032	Mm.18603	Hdc	15186	NM_008230.4	NA	histidine decarboxylase
T255	369.43	-0.450282	0.0032	Mm.4709	Wnt10b	22410	NM_011718.1	NA	wingless related MMTV integration site 10b
H3151E09	374.11	-0.465341	0.0035	Mm.260791	NA	NA	NA	BY001320.1	Adult male small intestine cDNA, RIKEN full-length enriched library, clone:2010109N14 product:unknown EST, full insert sequence
H3033B05	374.909	-0.429149	0.0034	Mm.257655	NA	NA	NA	BY444374.1	10, 11 days embryo whole body cDNA, RIKEN full-length enriched library, clone:2810427A07 product:unknown EST, full insert sequence
H3120C09	376.606	-0.504919	0.0035	Mm.100113	Rpl10	110954	NM_052835.1	NA	ribosomal protein 10
H3120C10	378.487	-0.49981	0.0038	Mm.100113	Rpl10	110954	NM_052835.1	NA	ribosomal protein 10
H3111E08	381.263	-0.446934	0.004	Mm.21724	3110001N18Rik	68028	NA	BC026533.1	RIKEN cDNA 3110001N18 gene
H3042E12	382.322	-0.462952	0.0041	NA	NA	NA	NA	NA	EST
H3126C07	383.248	-0.512514	0.004	NA	NA	NA	NA	NA	EST
H3126G12	384.284	-0.483985	0.0041	NA	NA	NA	NA	NA	EST
H3066G03	389.566	-0.459973	0.0043	NA	NA	NA	NA	NA	EST
H3141D06	391.792	-0.471729	0.0044	Mm.127550	D330023L08Rik	213081	NM_153391.1	NA	RIKEN cDNA D330023L08 gene
H3032C06	393.051	-0.430509	0.0046	Mm.270660	MGC58341	240121	NM_183178.1	NA	hypothetical protein MGC58341
H3080E03	393.385	-0.432649	0.0045	Mm.4173	5330431K02Rik	68189;17755	NM_026606.1	NA	RIKEN cDNA 5330431K02 gene
H3004A09	396.595	-0.450282	0.0046	Mm.227583	Atp2a2	11938	NM_009722.1	NA	ATPase, Ca++ transporting, cardiac muscle, slow twitch 2
H3129E11	400.037	-0.464743	0.0047	Mm.34694	Spon2	100689	NM_133903.2	NA	spondin 2, extracellular matrix protein
H3049B03	405.051	-0.436354	0.0049	NA	NA	NA	NA	NA	EST
H3122B04	408.895	-0.460171	0.005	NA	NA	NA	NA	NA	EST
H3121H01	417.784	-0.370527	0.0054	Mm.27103	NA	NA	NA	BY274561.1	ES cells cDNA, RIKEN full-length enriched library, clone:2410046H18 product:unknown EST, full insert sequence
H3021C01	419.816	-0.454427	0.0055	Mm.8040	Prkch	18755	NM_008856.2	NA	protein kinase C, eta
H3146H10	420.124	-0.450676	0.0054	NA	NA	NA	NA	NA	EST
H3150F07	422.068	-0.48338	0.0056	Mm.125770	Gnas	14683;192158	NM_010309.1;NM_010310.1;NM_019690.1;NM_022000.1;NM_138658.1	NA	GNAS (guanine nucleotide binding protein, alpha stimulating) complex locus
H3119G07	424.633	-0.487015	0.0057	Mm.311344	2610027O18Rik	76357	NM_029580.2	NA	RIKEN cDNA 2610027O18 gene
H3035A02	427.704	-0.432649	0.0059	Mm.261679	Rps26	27370;22781	NM_011772.1;NM_013765.1	NA	ribosomal protein S26
H3146C04	430.2	-0.424494	0.0061	NA	NA	NA	NA	NA	EST
H3140A03	430.695	-0.42082	0.0061	Mm.292401	Zfp503	218820	NM_145459.3	NA	zinc finger protein 503
H3137A11	431.315	-0.476538	0.0061	Mm.261333	Sipa1l1	217692	NM_172579.1	NA	signal-induced proliferation-associated 1 like 1
H3159E08	435.151	-0.445362	0.0061	Mm.276337	Rpl17	319195;381532	NA	BC054424.1	ribosomal protein L17
H3089F08	436.304	-0.448705	0.0062	Mm.262707	0610013E23Rik	76892	NM_029788.2	NA	RIKEN cDNA 0610013E23 gene
H3070F07	437.157	-0.419083	0.0062	Mm.209385	Lpp	210126	NM_178665.3	NA	LIM domain containing preferred translocation partner in lipoma
H3010C07	440.851	-0.364942	0.0063	Mm.39039	Irx3	16373	NM_008393.1	NA	Iroquois related homeobox 3 (Drosophila)
H3102H06	441.017	-0.444184	0.0062	Mm.25306	Rab9	56382	NM_019773.1	NA	RAB9, member RAS oncogene family
H3118E07	443.329	-0.489646	0.0064	NA	NA	NA	NA	NA	EST
H3099G06	446.343	-0.426238	0.0067	Mm.112	Tcea3	21401	NM_011542.1	NA	transcription elongation factor A (SII), 3
H3118H06	447.686	-0.434403	0.0067	Mm.34871	Idb2	15902	NM_010496.2	NA	inhibitor of DNA binding 2
H3089C01	450.152	-0.437721	0.0069	Mm.269836	NA	NA	NA	BY639213.1	Transcribed sequence with moderate similarity to protein pir:S12207 (M.musculus) S12207 hypothetical protein
H3010G07	453.307	-0.460965	0.0072	Mm.42040	Ak4	11639;381372	NM_009647.1	NA	adenylate kinase 4
H3142H01	457.341	-0.467932	0.0075	NA	NA	NA	NA	NA	EST
H3116C10	458.433	-0.443791	0.0075	NA	NA	NA	NA	NA	EST
H3019A04	462.196	-0.361973	0.0077	Mm.274370	1300007L22Rik	71774	NM_027917.1	NA	RIKEN cDNA 1300007L22 gene
H3132B01	464.204	-0.445951	0.0078	NA	NA	NA	NA	NA	EST
H3136A09	468.473	-0.420434	0.0082	Mm.274425	Tia1	21841	NM_011585.2	NA	cytotoxic granule-associated RNA binding protein 1
H3158B08	477.056	-0.377257	0.0088	Mm.31175	Prkab2	108097	NM_182997.1	NA	protein kinase, AMP-activated, beta 2 non-catalytic subunit
H3135B02	481.599	-0.432065	0.0092	Mm.19355	Rpl35a	57808	NM_021338.2	NA	ribosomal protein L35a
T240	492.829	-0.445558	0.0103	Mm.28262	Rgs2	19735	NM_009061.2	NA	regulator of G-protein signaling 2
H3112F12	495.345	-0.415422	0.0106	Mm.271174	NA	380773;69144	NA	BC049245.1	10 days neonate skin cDNA, RIKEN full-length enriched library, clone:4732452F11 product:weakly similar to DC50 (DC23) [Homo sapiens], full insert sequence
H3051C12	495.881	-0.429731	0.0106	Mm.296022	Mme	17380	NM_008604.2	NA	membrane metallo endopeptidase
H3084C06	498.583	-0.43733	0.0107	Mm.274904	Lancl2	71835	NM_133737.1	NA	LanC (bacterial lantibiotic synthetase component C)-like 2
H3117F04	504.55	-0.450676	0.0111	Mm.249232	Golph4	73124	NM_175193.2	NA	golgi phosphoprotein 4
H3037B04	511.827	-0.421206	0.0119	Mm.347250	NA	NA	NA	C77514.1	Transcribed sequence with strong similarity to protein ref:NP_005265.1 (H.sapiens) guanine nucleotide binding protein
P281	512.072	-0.434403	0.0119	Mm.1569	Casp4	12363	NM_007609.1	NA	caspase 4, apoptosis-related cysteine protease
H3025D06	525.829	-0.427789	0.0134	Mm.272264	Stx3	20908	NM_011502.1	NA	syntaxin 3
H3090B03	526.498	-0.370713	0.0134	Mm.207465	NA	NA	NA	BY666889.1	Transcribed sequences
H3141D11	527.876	-0.400682	0.0136	NA	NA	NA	NA	NA	EST
H3013D04	530.986	-0.414461	0.0139	Mm.11186	BC042513	215113	NM_173388.1	NA	cDNA sequence BC042513
H3121G11	531.773	-0.435963	0.0139	Mm.213408	Ttc3	22129	NM_009441.1	NA	tetratricopeptide repeat domain 3
H3146H08	532.848	-0.317966	0.0139	NA	NA	NA	NA	NA	EST
H3079E12	534.339	-0.394032	0.0139	NA	NA	NA	NA	NA	EST
H3141F12	534.774	-0.424688	0.0138	Mm.3126	Fhl1	14199	NM_010211.1	NA	four and a half LIM domains 1
H3010B02	547.045	-0.364756	0.0153	NA	NA	NA	NA	NA	EST
H3147E07	553.04	-0.37034	0.0157	Mm.221688	Phip	83946	NA	AJ303103.1	pleckstrin homology domain interacting protein
H3132E10	554.259	-0.431092	0.0156	NA	NA	NA	NA	NA	EST
H3114H08	556.746	-0.406598	0.0157	Mm.271652	Lrrc17	74511	NA	BC030317.1	leucine rich repeat containing 17
H3050D06	558.806	-0.368663	0.0159	Mm.28638	Sh3bgr	50795	NM_015825.1	NA	SH3-binding domain glutamic acid-rich protein
H3053A03	560	-0.415807	0.0159	Mm.301142	NA	380860	NA	BY388544.1	12 days embryo spinal ganglion cDNA, RIKEN full-length enriched library, clone:D130013O06 product:unknown EST, full insert sequence
H3002H12	560.036	-0.395739	0.0158	NA	NA	NA	NA	NA	EST
H3023G12	562.071	-0.452451	0.0159	NA	NA	NA	NA	NA	EST
H3013H02	565.872	-0.403351	0.0161	Mm.43786	Cox7c	12867	NM_007749.1	NA	cytochrome c oxidase, subunit VIIc
H3014H10	567.926	-0.404878	0.0162	Mm.29344	Tde2	56442	NM_019760.1	NA	tumor differentially expressed 2
H3127F12	576.757	-0.441634	0.0176	Mm.3350	Macf1	11426	NA	U67205.1	microtubule-actin crosslinking factor 1
H3008B07	577.067	-0.398589	0.0176	Mm.12677	Atp5c1	11949	NM_020615.2	NA	ATP synthase, H+ transporting, mitochondrial F1 complex, gamma polypeptide 1
H3089H03	581.435	-0.395739	0.018	Mm.173291	NA	NA	NA	BG070671.2	Transcribed sequences
H3158B09	582.653	-0.387034	0.0179	NA	NA	NA	NA	NA	EST
P585	584.344	-0.414653	0.0179	Mm.163	B2m	12010	NM_009735.2	NA	beta-2 microglobulin
H3024G04	588.813	-0.416192	0.0185	NA	NA	NA	NA	NA	EST
H3006D04	590.743	-0.38496	0.0186	Mm.1401	Cxcr4	12767	NM_009911.2	NA	chemokine (C-X-C motif) receptor 4
H3122B12	592.695	-0.297608	0.0187	NA	NA	NA	NA	NA	EST
H3020H11	594.994	-0.321928	0.0191	NA	NA	NA	NA	NA	EST
H3124G06	596.51	-0.381949	0.0191	Mm.289669	Rps21	66481	NM_025587.1	NA	ribosomal protein S21
H3064A10	597.082	-0.431676	0.019	NA	NA	NA	NA	NA	EST
T337	597.13	-0.369781	0.019	Mm.275831	Aldo1	11674	NM_007438.2	NA	aldolase 1, A isoform
H3155A02	604.128	-0.391191	0.0194	Mm.331489	NA	381511	NA	BY006809.1	Similar to pyruvate dehydrogenase phosphatase, clone IMAGE:6492665, mRNA
H3017C12	604.269	-0.394032	0.0193	Mm.354249	NA	NA	NA	CK334334.1	Transcribed sequences
P133	604.43	-0.358639	0.0192	Mm.286834	Bicc1	83675	NM_031397.1	NA	bicaudal C homolog 1 (Drosophila)
H3118H07	607.435	-0.386846	0.0193	Mm.23492	Ccnl2	56036;75473	NM_018856.1	NA	cyclin L2
H3125F10	608.788	-0.423913	0.0194	Mm.2679	Agtr2	11609	NM_007429.2	NA	angiotensin II receptor, type 2
H3131D02	610.186	-0.447918	0.0197	Mm.251115	Tnk2	51789	NM_016788.1	NA	tyrosine kinase, non-receptor, 2
H3040H07	611.173	-0.383454	0.0197	NA	NA	NA	NA	NA	EST
H3114D09	613.101	-0.398399	0.02	Mm.276337	Rpl17	319195;381532	NA	BC054424.1	ribosomal protein L17
H3055G06	620.424	-0.407938	0.0207	Mm.3484	Npc1	18145	NM_008720.1	NA	Niemann Pick type C1
H3148H04	621.431	-0.374262	0.0208	NA	NA	NA	NA	NA	EST
H3120A12	621.587	-0.393084	0.0208	Mm.289082	Wdr26	226757	NM_145514.2	NA	WD repeat domain 26
H3002G08	621.871	-0.393274	0.0207	Mm.10474	Rpl37	67281	NM_026069.1	NA	ribosomal protein L37
H3012A03	622.38	-0.381949	0.0209	Mm.211477	C820004H04Rik	208177;385644	NM_153412.1	NA	RIKEN cDNA C820004H04 gene
H3009H01	626.488	-0.368104	0.0212	Mm.96211	2210417O06Rik	66527	NM_025618.1	NA	RIKEN cDNA 2210417O06 gene
H3120F02	628.112	-0.38496	0.0215	Mm.274425	Tia1	21841	NM_011585.2	NA	cytotoxic granule-associated RNA binding protein 1
H3106D01	632.562	-0.366243	0.022	Mm.299533	NA	NA	NA	BY032134.1	Transcribed sequence with strong similarity to protein ref:NP_073729.1 (H.sapiens) microtubule-associated proteins 1A/1B light chain 3 [Homo sapiens]
T063	633.449	-0.387034	0.022	Mm.259884	Mut	17850	NM_008650.1	NA	methylmalonyl-Coenzyme A mutase
H3146H03	634.337	-0.382513	0.0222	NA	NA	NA	NA	NA	EST
H3118C11	644.166	-0.390245	0.0234	Mm.196110	Hba-a1	15122	NM_008218.1	NA	hemoglobin alpha, adult chain 1
H3018G02	646.211	-0.361231	0.0238	Mm.49048	NA	NA	NA	BY705687.1	Transcribed sequence with weak similarity to protein pir:A61402 (H.sapiens) A61402 prolactin precursor, placental
H3141D04	649.905	-0.376133	0.0242	Mm.289669	Rps21	66481	NM_025587.1	NA	ribosomal protein S21
H3088A04	652.702	-0.340441	0.0244	Mm.173256	NA	NA	NA	CB194940.1	Adult female vagina cDNA, RIKEN full-length enriched library, clone:9930023J12 product:unknown EST, full insert sequence
H3128H06	654.142	-0.398589	0.0245	Mm.286834	Bicc1	83675	NM_031397.1	NA	bicaudal C homolog 1 (Drosophila)
H3146A10	656.967	-0.406216	0.0247	NA	NA	NA	NA	NA	EST
H3135H09	657.854	-0.402588	0.0249	Mm.282985	Dip3b	216190	NM_145220.1	NA	Dip3 beta
H3127B01	658.263	-0.410045	0.0248	Mm.38166	NA	NA	NA	CA564281.1	Adult male diencephalon cDNA, RIKEN full-length enriched library, clone:9330165B11 product:unknown EST, full insert sequence
H3032G08	658.793	-0.398779	0.0247	Mm.290079	Serpina6	12401	NM_007618.1	NA	serine (or cysteine) proteinase inhibitor, clade A, member 6
H3086D07	659.338	-0.384207	0.0247	Mm.285668	2310079P03Rik	69694	NM_175151.2	NA	RIKEN cDNA 2310079P03 gene
H3054B07	662.904	-0.397448	0.0251	Mm.177724	2810484M10Rik	67247	NM_133684.2	NA	RIKEN cDNA 2810484M10 gene
P909	665.896	-0.375197	0.0257	Mm.1909	Gbp3	55932	NM_018734.2	NA	guanylate nucleotide binding protein 3
H3139B04	667.603	-0.342269	0.0257	Mm.177372	NA	NA	NA	BY520363.1	Transcribed sequences
P452	668.156	-0.400111	0.0256	Mm.207360	Gas2	14453	NM_008087.1	NA	growth arrest specific 2
H3088E08	669.991	-0.3876	0.0258	Mm.11161	NA	NA	NA	AU016329.1	Transcribed sequences
H3018H11	678.484	-0.335517	0.0273	Mm.246466	Kctd12	239217	NM_177715.2	NA	potassium channel tetramerisation domain containing 12
H3100G02	683.231	-0.393084	0.0277	Mm.17742	NA	NA	NA	BG071580.1	Transcribed sequences
H3112F04	684.728	-0.363828	0.0278	Mm.289669	Rps21	66481	NM_025587.1	NA	ribosomal protein S21
H3106G02	684.933	-0.343916	0.0277	Mm.30478	Rpl39	67248	NM_026055.1	NA	ribosomal protein L39
H3010C11	691.208	-0.378007	0.0285	Mm.6095	Cstb	13014	NM_007793.2	NA	cystatin B
P175	694.54	-0.399159	0.0289	Mm.100113	Rpl10	110954	NM_052835.1	NA	ribosomal protein 10
H3089F03	695.323	-0.358639	0.029	Mm.222093	BC003331	226499	NM_145511.1	NA	cDNA sequence BC003331
H3046G08	696.163	-0.319586	0.0291	Mm.239927	Lrba	80877	NM_030695.1	NA	LPS-responsive beige-like anchor
H3012E10	700.385	-0.386846	0.0297	Mm.321828	Pabpc1	18458	NM_008774.2	NA	poly A binding protein, cytoplasmic 1
H3028G06	701.102	-0.364756	0.0297	Mm.250783	6530403A03Rik	67797	NM_026382.1	NA	RIKEN cDNA 6530403A03 gene
H3009H12	701.205	-0.288065	0.0297	Mm.248640	1200009I06Rik	74190	NM_028807.1	NA	RIKEN cDNA 1200009I06 gene
H3095E01	704.099	-0.315271	0.0299	Mm.296221	Dlst	78920	NM_030225.3	NA	dihydrolipoamide S-succinyltransferase (E2 component of 2-oxo-glutarate complex)
H3010D07	709.267	-0.294243	0.0307	NA	NA	NA	NA	NA	EST
H3010A01	711.751	-0.326263	0.0309	Mm.297977	Sycp3	20962	NM_011517.1	NA	synaptonemal complex protein 3
H3079G08	714.408	-0.378944	0.0312	Mm.2815	1110021H02Rik	66155	NM_025388.1	NA	RIKEN cDNA 1110021H02 gene
H3090H10	717.264	-0.385337	0.0315	Mm.239247	Asph	65973	NM_023066.1;NM_133723.1	NA	aspartate-beta-hydroxylase
H3029A08	718.706	-0.375572	0.0316	Mm.31018	Cyb5	109672	NM_025797.1	NA	cytochrome b-5
H3074B04	719.653	-0.347399	0.0316	Mm.338039	NA	NA	NA	BY720831.1	Adult male aorta and vein cDNA, RIKEN full-length enriched library, clone:A530001M19 product:unknown EST, full insert sequence
H3077F05	722.714	-0.372954	0.032	Mm.299887	2610529I12Rik	69912	NM_145706.1	NA	RIKEN cDNA 2610529I12 gene
H3116B06	727.686	-0.386091	0.0327	Mm.325800	Snn	20621	NM_009223.1	NA	stannin
H3145A11	727.874	-0.358639	0.0326	Mm.25335	Cdc14b	218294	NM_172587.2	NA	CDC14 cell division cycle 14 homolog B (S. cerevisiae)
H3101D07	734.042	-0.362714	0.0332	Mm.187079	A930006D20Rik	77939;104015	NA	CA564679.1	RIKEN cDNA A930006D20 gene
H3123G06	735.306	-0.377819	0.0334	Mm.37607	BC003498	80295	NM_030263.2	NA	cDNA sequence BC00398
H3005F04	736.051	-0.3893	0.0334	Mm.76646	BC038313	216850	NA	AK129121.1	cDNA sequence BC038313
H3143A08	739.265	-0.359009	0.0337	NA	NA	NA	NA	NA	EST
H3144A02	739.674	-0.381385	0.0337	Mm.26614	Mrpl30	107734	NM_027098.1	NA	mitochondrial ribosomal protein L30
H3147H06	740.145	-0.366243	0.0336	Mm.10702	Cacybp	12301	NM_009786.1	NA	calcyclin binding protein
H3029G10	740.468	-0.382137	0.0336	Mm.23879	Sbno1	243272;384335	NA	BC021875.1	sno, strawberry notch homolog 1 (Drosophila)
H3096D11	741.194	-0.327892	0.0336	Mm.349043	NA	NA	NA	AU040466.1	Transcribed sequence with weak similarity to protein ref:NP_081764.1 (M.musculus) RIKEN cDNA 5730493B19 [Mus musculus]
H3114A04	742.229	-0.347582	0.0337	Mm.347958	Rpl24	68193	NM_024218.2	NA	ribosomal protein L24
H3034F07	746.671	-0.353284	0.0345	Mm.281969	C76746	98136;74760	NM_178881.2;NM_144538.1	NA	expressed sequence C76746
H3144C12	747.275	-0.334425	0.0345	Mm.24586	NA	229937	NA	CA575372.1	Similar to hypothetical protein FLJ20729 (LOC229937), mRNA
H3111F04	747.97	-0.324455	0.0344	NA	NA	NA	NA	NA	EST
H3102F04	752.368	-0.330429	0.035	Mm.18635	Rgs10	67865	NM_026418.1	NA	regulator of G-protein signalling 10
H3125H08	754.406	-0.3655	0.0354	Mm.196110	Hba-a1	15122	NM_008218.1	NA	hemoglobin alpha, adult chain 1
H3134F06	757.461	-0.358269	0.0359	Mm.29027	Sparcl1	13602	NM_010097.2	NA	SPARC-like 1 (mast9, hevin)
H3018G12	759.507	-0.37501	0.0361	Mm.160124	Rpel1	218194	NM_198419.2	NA	RPEL repeat containing 1
H3005C08	759.736	-0.36736	0.036	Mm.4339	Lama5	16776	NA	AJ293593.2	laminin, alpha 5
H3084H01	760.052	-0.373701	0.036	Mm.21938	Rps20	67427	NM_026147.3	NA	ribosomal protein S20
H3111E11	762.219	-0.290886	0.0364	Mm.548	Cox6c	12864	NM_053071.1	NA	cytochrome c oxidase, subunit VIc
H3098G07	762.253	-0.337886	0.0363	Mm.21724	3110001N18Rik	68028	NA	BC026533.1	RIKEN cDNA 3110001N18 gene
H3064D11	763.556	-0.366429	0.0364	NA	NA	NA	NA	NA	EST
H3141G09	765.449	-0.361602	0.0365	NA	NA	NA	NA	NA	EST
H3157H04	766.364	-0.385149	0.0366	NA	NA	NA	NA	NA	EST
H3091D08	768.225	-0.347399	0.0369	Mm.313181	Gna14	14675	NM_008137.2	NA	guanine nucleotide binding protein, alpha 14
H3098C07	770.672	-0.309359	0.0376	Mm.297	Actb	11461;231861	NM_178242.2;NM_007393.1	NA	actin, beta, cytoplasmic
P875	772.769	-0.384584	0.0379	Mm.55143	Dkk3	50781	NM_015814.2	NA	dickkopf homolog 3 (Xenopus laevis)
H3124B06	773.684	-0.384584	0.038	Mm.103583	Trim44	80985	NM_020267.1	NA	tripartite motif-containing 44
T082	774.438	-0.371833	0.0378	Mm.317186	Ppap2a	19012	NM_008903.1	NA	phosphatidic acid phosphatase 2a
H3032B06	776	-0.289122	0.0379	Mm.6813	Bmp4	12159	NM_007554.1	NA	bone morphogenetic protein 4
H3010E10	776.171	-0.382137	0.0378	Mm.340558	NA	NA	NA	BG063704.2	Transcribed sequences
H3100A10	778.13	-0.362714	0.0381	Mm.93636	E130119P06Rik	235380	NA	AK053672.1	RIKEN cDNA E130119P06 gene
H3152H07	779.949	-0.372767	0.0383	Mm.28058	Ndufb5	66046	NM_025316.2	NA	NADH dehydrogenase (ubiquinone) 1 beta subcomplex, 5
H3065A12	780.096	-0.344648	0.0382	NA	NA	NA	NA	NA	EST
H3132A03	780.194	-0.327348	0.0381	NA	NA	NA	NA	NA	EST
H3129A10	781.743	-0.322108	0.0385	Mm.335315	Eef1a1	13627	NA	X03688.1	eukaryotic translation elongation factor 1 alpha 1
H3115A04	783.01	-0.366615	0.0385	NA	NA	NA	NA	NA	EST
H3090B09	784.272	-0.339345	0.0384	NA	NA	NA	NA	NA	EST
H3105C12	788.37	-0.344831	0.0391	Mm.298812	Ovgp1	12659	NM_007696.2	NA	oviductal glycoprotein 1
H3116H08	792.173	-0.366057	0.0395	Mm.272278	1110007F23Rik	76293	NM_029568.1	NA	RIKEN cDNA 1110007F23 gene
H3124D02	794.278	-0.367918	0.0396	Mm.1070	Fech	14151;225631	NM_194268.1;NM_007998.3	NA	ferrochelatase
H3108C11	797.477	-0.30793	0.04	Mm.275305	NA	NA	NA	BY370152.1	Transcribed sequences
H3105H08	798.197	-0.351074	0.0402	NA	NA	NA	NA	NA	EST
H3092G11	799.109	-0.359009	0.0403	Mm.41572	Lmbr1	56873	NA	AF190665.1	limb region 1
H3013D11	799.756	-0.36012	0.0403	Mm.147226	Mt2	17750	NM_008630.1	NA	metallothionein 2
H3082B03	802.146	-0.294597	0.0408	Mm.247544	Mylk	107589;385623	NM_139300.2	NA	myosin, light polypeptide kinase
H3142D09	802.462	-0.353837	0.0407	NA	NA	NA	NA	NA	EST
H3074E02	805.302	-0.310969	0.0411	Mm.298256	2210401K01Rik	72289	NA	CA563993.1	RIKEN cDNA 2210401K01 gene
H3007C01	807.205	-0.358824	0.0413	Mm.41890	2010315L10Rik	67023	NM_029768.2;NM_025917.1	NA	RIKEN cDNA 2010315L10 gene
H3020B01	807.3	-0.252398	0.0411	Mm.283882	Arf6	11845	NM_007481.1	NA	ADP-ribosylation factor 6
H3058F07	808.819	-0.355867	0.0413	Mm.27575	Zfp68	24135	NM_013844.1	NA	Zinc finger protein 68
H3156D02	810.381	-0.363271	0.0414	Mm.87487	B230354B21Rik	234725	NM_175480.3	NA	RIKEN cDNA B230354B21 gene
H3010B10	812.313	-0.370713	0.0416	NA	NA	NA	NA	NA	EST
H3136C07	814.983	-0.361602	0.0421	Mm.2159	Bnip3	12176	NM_009760.2	NA	BCL2/adenovirus E1B 19kDa-interacting protein 1, NIP3
H3122D12	815.137	-0.224992	0.042	Mm.273330	1700021C14Rik	76927	NA	AK006195.1	RIKEN cDNA 1700021C14 gene
H3068B07	815.3	-0.331518	0.0419	Mm.308359	4631426G04Rik	78751	NM_178404.2	NA	RIKEN cDNA 4631426G04 gene
H3142E11	816.71	-0.340258	0.0421	Mm.209147	C730024G19Rik	232566	NA	BY011057.1	RIKEN cDNA C730024G19 gene
H3080B03	818.567	-0.380071	0.0424	Mm.34319	Ywhab	54401	NM_018753.3	NA	tyrosine 3-monooxygenase/tryptophan 5-monooxygenase activation protein, beta polypeptide
H3140G12	819.589	-0.366801	0.0425	NA	NA	NA	NA	NA	EST
H3081H02	820.634	-0.364013	0.0425	Mm.27447	Akr1c13	27384;27383	NM_013777.1;NM_013778.1	NA	aldo-keto reductase family 1, member C13
H3015E07	821.609	-0.292299	0.0426	Mm.306722	1110021N07Rik	67819	NM_024207.2	NA	RIKEN cDNA 1110021N07 gene
H3022C02	824.506	-0.282965	0.0431	Mm.235813	AI256711	24058;56460	NM_019762.1;NM_023059.1	NA	expressed sequence AI256711
H3019H07	826.996	-0.280685	0.0433	Mm.288186	Akp2	11647	NM_007431.1	NA	alkaline phosphatase 2, liver
H3139C04	827.023	-0.35089	0.0432	NA	NA	NA	NA	NA	EST
T142	828.67	-0.336792	0.0433	Mm.1626	Tnfrsf6	14102	NM_007987.1	NA	tumor necrosis factor receptor superfamily, member 6
H3105H03	832.173	-0.364571	0.0442	Mm.126534	Paip2	67869	NM_026420.1	NA	polyadenylate-binding protein-interacting protein 2
T358	833.855	-0.353284	0.0446	NA	NA	NA	NA	AB042432	Complex III: Cytochrome b
H3058D04	833.862	-0.3485	0.0445	Mm.352137	NA	NA	NA	C87561.1	Transcribed sequences
H3148G03	835.005	-0.367546	0.0446	Mm.55143	Dkk3	50781	NM_015814.2	NA	dickkopf homolog 3 (Xenopus laevis)
H3150A08	835.242	-0.350706	0.0445	NA	NA	NA	NA	NA	EST
H3081F11	836.296	-0.3629	0.0444	Mm.28559	4632404H22Rik	78755	NM_030167.1	NA	RIKEN cDNA 4632404H22 gene
H3082C10	837.771	-0.364385	0.0446	NA	NA	NA	NA	NA	EST
H3028D10	839.949	-0.267427	0.0448	Mm.288212	Rps15a	267019;20054	NM_170669.1	NA	ribosomal protein S15a
H3118C12	845.016	-0.321207	0.0458	Mm.288212	Rps15a	267019;20054	NM_170669.1	NA	ribosomal protein S15a
H3019E07	845.17	-0.354206	0.0457	Mm.258220	Sox8	20681	NM_011447.1	NA	SRY-box containing gene 8
H3069D02	846.772	-0.354575	0.0458	Mm.211211	2310032D16Rik	74182	NM_027096.1;NM_028802.1	NA	RIKEN cDNA 2310032D16 gene
H3015E12	853.982	-0.277009	0.0474	Mm.102715	NA	NA	NA	AW543375.2	Transcribed sequences
H3073F08	855.566	-0.32265	0.0477	Mm.268708	L3mbtl3	237339	NM_172787.1	NA	l(3)mbt-like 3 (Drosophila)
H3096B04	861.899	-0.338615	0.0489	Mm.17539	NA	NA	NA	AA166095.1	Transcribed sequence with moderate similarity to protein sp:P00722 (E. coli) BGAL_ECOLI Beta-galactosidase
H3022E12	863.636	-0.454822	0.0492	Mm.340846	NA	380708	NA	BY252482.1	Similar to KIAA0399 protein (LOC380708), mRNA
H3152E02	865.251	-0.352179	0.0495	NA	NA	NA	NA	NA	EST
Cironi et al. Supplementary table 2: list of genes induced by FLI-1
clone	rp	M	fdr	UniGene	Gene.name	Locus_link	RefSeq	GeneBank	Annotation
H3016E03	11.4004	1.36132	0	Mm.21767	Cdh5	12562	NM_009868.3	NA	cadherin 5
P738	13.9819	1.11849	0	Mm.2647	Pfn1	18643	NM_011072.2	NA	profilin 1
P807	25.9402	1.00331	0	Mm.3217	Ass1	11898	NM_007494.2	NA	argininosuccinate synthetase 1
H3124A01	28.0946	0.909811	0	Mm.980	Tnc	21923	NM_011607.1	NA	tenascin C
H3141F10	32.6987	0.918157	0	Mm.246869	8430423A01Rik	98415	NM_175294.2	NA	RIKEN cDNA 8430423A01 gene
H3017C10	32.8426	0.896156	0	Mm.2442	Cai	12304	NM_009787.1	NA	calcium binding protein, intestinal
H3043A06	36.2132	0.885106	0	Mm.258204	Nsep1	22608;73541	NM_011732.1	NA	nuclease sensitive element binding protein 1
H3003A10	42.3816	1.0529	0	Mm.30144	CtlA2a	116913;13024	NM_007796.1;NM_026429.1	NA	cytotoxic T lymphocyte-associated protein 2 alpha
H3108E02	60.2205	0.812129	0	Mm.18856	Mapk6	50772	NM_015806.2	NA	mitogen-activated protein kinase 6
H3020D02	64.9814	0.805623	0	Mm.269061	9130404D08Rik	74549	NM_028993.2	NA	RIKEN cDNA 9130404D08 gene
P787	68.2963	0.781905	0	Mm.222	Trp53	22059	NM_011640.1	NA	transformation related protein 53
H3047E10	70.6003	0.769095	0	Mm.45744	C80587	229504	NM_177663.2	NA	expressed sequence C80587
H3019H06	71.8948	0.803723	0	Mm.3360	Ywhaz	22631	NM_011740.2	NA	tyrosine 3-monooxygenase/tryptophan 5-monooxygenase activation protein, zeta polypeptide
H3022D05	73.8905	0.91242	0	Mm.30144	CtlA2a	116913;13024	NM_007796.1;NM_026429.1	NA	cytotoxic T lymphocyte-associated protein 2 alpha
H3128C02	85.9336	0.728487	0	Mm.1886	Refbp1	21681	NM_011568.1	NA	RNA and export factor binding protein 1
H3027E07	91.9144	0.727877	0	Mm.70666	Eno1	13806;329440	NM_023119.1	NA	enolase 1, alpha non-neuron
H3122D10	94.6287	0.74373	0	Mm.27557	Cdk9	107951	NM_130860.1	NA	cyclin-dependent kinase 9 (CDC2-related kinase)
H3007B10	103.374	0.733788	0	Mm.328549	Eif4a1	13681	NM_144958.2	NA	eukaryotic translation initiation factor 4A1
H3124H12	116.327	0.687509	0	Mm.273538	Tubb5	22154	NM_011655.2	NA	tubulin, beta 5
H3008H04	120.366	0.682933	0.0005	Mm.124328	Sp3	20687;319745	NM_011450.1	NA	trans-acting transcription factor 3
H3012F08	124.644	0.716947	0.0005	Mm.218203	Ncstn	59287	NM_021607.2	NA	nicastrin
H3005D02	136.246	0.70115	0.0005	Mm.6743	Nfe2l1	18023	NM_008686.2	NA	nuclear factor, erythroid derived 2,-like 1
H3020G07	138.896	0.661111	0.0004	Mm.102770	NA	NA	NA	AW544933.1	Transcribed sequences
H3135D12	147.246	0.562572	0.0004	Mm.38450	2007-09-09	53860	NM_017380.1	NA	septin 9
H3104D06	149.393	0.68446	0.0004	Mm.3752	Ranbp1	19385	NM_011239.1	NA	RAN binding protein 1
H3049B07	156.797	0.669208	0.0004	Mm.270681	Hsp105	15505	NM_013559.1	NA	heat shock protein 105
H3043C12	157.616	0.655901	0.0004	Mm.31342	C79267	212632	NM_183148.1	NA	expressed sequence C79267
P762	158.502	0.60046	0.0004	Mm.3815	Sdc4	20971	NM_011521.1	NA	syndecan 4
P082	159.455	0.633757	0.0003	Mm.27557	Cdk9	107951	NM_130860.1	NA	cyclin-dependent kinase 9 (CDC2-related kinase)
H3027E08	170.357	0.623773	0.0003	Mm.70666	Eno1	13806;329440	NM_023119.1	NA	enolase 1, alpha non-neuron
H3028E04	170.468	0.626953	0.0003	Mm.294138	Ppp2r1a	51792	NM_016891.2	NA	protein phosphatase 2 (formerly 2A), regulatory subunit A (PR 65), alpha isoform
P827	185.864	0.619084	0.0003	Mm.980	Tnc	21923	NM_011607.1	NA	tenascin C
H3027E09	188.508	0.61438	0.0003	Mm.70666	Eno1	13806;329440	NM_023119.1	NA	enolase 1, alpha non-neuron
H3007B09	196.035	0.642193	0.0006	Mm.328549	Eif4a1	13681	NM_144958.2	NA	eukaryotic translation initiation factor 4A1
H3045H04	198.243	0.616546	0.0006	Mm.29677	Myh9	17886;353048	NM_181327.2;NM_022410.1	NA	myosin heavy chain IX
H3113F07	206.942	0.599127	0.0008	Mm.1912	Cdkn2c	12580	NM_007671.2	NA	cyclin-dependent kinase inhibitor 2C (p18, inhibits CDK4)
P032	208.974	0.604451	0.0008	Mm.1870	Fxyd5	18301	NM_008761.2	NA	FXYD domain-containing ion transport regulator 5
H3013H11	214.321	0.598842	0.0008	Mm.3752	Ranbp1	19385	NM_011239.1	NA	RAN binding protein 1
H3144H10	217.345	0.580145	0.0008	Mm.85410	Smarcc1	20588	NM_009211.1	NA	SWI/SNF related, matrix associated, actin dependent regulator of chromatin, subfamily c, member 1
H3007B11	220.406	0.620117	0.0008	Mm.328549	Eif4a1	13681	NM_144958.2	NA	eukaryotic translation initiation factor 4A1
H3145F04	222.71	0.603976	0.0007	Mm.207047	Hmgb1	15289	NM_010439.2	NA	high mobility group box 1
H3095E11	240.387	0.581399	0.0012	Mm.29606	0610009C03Rik	66585	NM_025645.1	NA	RIKEN cDNA 0610009C03 gene
H3019E06	242.552	0.610322	0.0014	Mm.3973	Stx8	55943	NM_018768.1	NA	syntaxin 8
H3049F11	244.459	0.606821	0.0014	Mm.297862	NA	NA	NA	BY019013.1	ES cells cDNA, RIKEN full-length enriched library, clone:C330022M23 product:unclassifiable, full insert sequence
H3022H02	250.803	0.575506	0.0018	Mm.327368	NA	NA	NA	CA567454.1	Transcribed sequence with strong similarity to protein sp:P06733 (H.sapiens) ENOA_HUMAN Alpha enolase
H3045D03	261.078	0.569491	0.0017	Mm.23606	Tnks1bp1	228140	NA	AK129436.1	tankyrase 1 binding protein 1
H3146B05	262.678	0.574053	0.0017	Mm.32497	C230080I20Rik	232539	NA	AK129335.1	RIKEN cDNA C230080I20 gene
H3008H09	264.101	0.574053	0.0017	Mm.4105	Lmnb1	16906	NM_010721.1	NA	lamin B1
H3018F05	268.963	0.570366	0.002	Mm.4658	Cdh3	12560	NA	BC052189.1	cadherin 3
H3017D10	269.765	0.577634	0.002	Mm.37799	1110001M19Rik	68564	NA	AK122494.1	RIKEN cDNA 1110001M19 gene
P642	269.866	0.567545	0.002	Mm.2238	Eif3s10	13669	NM_010123.1	NA	eukaryotic translation initiation factor 3, subunit 10 (theta)
H3026D11	270.017	0.568227	0.0019	Mm.2238	Eif3s10	13669	NM_010123.1	NA	eukaryotic translation initiation factor 3, subunit 10 (theta)
H3020A11	270.325	0.569199	0.0019	Mm.278922	D3Ertd330e	51886	NM_057172.1	NA	DNA segment, Chr 3, ERATO Doi 330, expressed
H3024D07	272.412	0.568908	0.002	Mm.258633	Stip1	20867	NM_016737.1	NA	stress-induced phosphoprotein 1
H3014B09	272.91	0.567643	0.002	Mm.294083	Anxa11	11744;353076	NM_013469.1	NA	annexin A11
H3067H11	279.623	0.548733	0.002	Mm.211030	B430006D22Rik	320786;194388	NM_183138.1	NA	RIKEN cDNA B430006D22 gene
H3006B07	280.504	0.559541	0.0019	Mm.3752	Ranbp1	19385	NM_011239.1	NA	RAN binding protein 1
H3121B03	282.071	0.510253	0.0019	Mm.103427	A730042J05Rik	234069	NM_178708.2	NA	RIKEN cDNA A730042J05 gene
P202	283.286	0.537545	0.002	Mm.1249	Lamc1	226519	NM_010683.1	NA	laminin, gamma 1
H3009H08	284.875	0.553655	0.0022	Mm.305816	Tebp	56351	NM_019766.2	NA	telomerase binding protein, p23
P721	285.178	0.552771	0.0021	Mm.278646	Ncor2	20602	NM_011424.1	NA	nuclear receptor co-repressor 2
H3119A06	285.82	0.556797	0.0021	Mm.3444	Brd2	14312	NM_010238.1	NA	bromodomain containing 2
H3105F11	293.592	0.558366	0.0024	Mm.27239	Vil	22349	NM_009509.1	NA	villin
H3085B10	294.274	0.55218	0.0025	Mm.12607	Lmo1	109594;384656	NM_057173.1	NA	LIM domain only 1
H3007A03	295.702	0.562768	0.0025	Mm.89940	Adam19	11492	NM_009616.2	NA	a disintegrin and metalloproteinase domain 19 (meltrin beta)
H3113B06	297.469	0.581881	0.0024	Mm.279998	Hmgb2	97165	NM_008252.2	NA	high mobility group box 2
H3024H04	297.736	0.547943	0.0024	Mm.28811	D330037H05Rik	207214;70281	NA	AK049756.1	RIKEN cDNA D330037H05 gene
H3026E12	299.032	0.54893	0.0024	Mm.42196	Uhrf1	18140	NM_010931.2	NA	ubiquitin-like, containing PHD and RING finger domains, 1
H3066D04	299.529	0.549423	0.0023	Mm.291062	NA	245474;333827	NA	CA567268.1	Similar to DYSKERIN (LOC245474), mRNA
H3080F09	300.451	0.566961	0.0023	Mm.121918	4921528E07Rik	114874	NM_176845.2	NA	RIKEN cDNA 4921528E07 gene
H3121H03	301.74	0.54893	0.0024	Mm.4595	Fbl	14113	NM_007991.2	NA	fibrillarin
H3142D12	303.049	0.53436	0.0024	Mm.3655	Rad54l	19366	NM_009015.2	NA	RAD54 like (S. cerevisiae)
H3113F03	310.181	0.54092	0.0027	Mm.255150	D12Ertd748e	52708	NM_144833.1	NA	DNA segment, Chr 12, ERATO Doi 748, expressed
H3085G03	310.794	0.521955	0.0028	Mm.271671	Cyba	13057	NM_007806.1	NA	cytochrome b-245, alpha polypeptide
H3048B06	311.974	0.531269	0.0028	Mm.273905	Pscdbp	227929	NM_139200.2	NA	pleckstrin homology, Sec7 and coiled-coil domains, binding protein
H3070H11	313.971	0.540424	0.0028	Mm.12067	4933426L22Rik	71098	NM_027672.1	NA	RIKEN cDNA 4933426L22 gene
H3084G07	318.493	0.543793	0.003	Mm.312227	MGC6735	225215;383355	NM_198609.1	NA	Similar to 60S ribosomal protein L30 isolog
H3152H10	322.679	0.523261	0.0032	Mm.3360	Ywhaz	22631	NM_011740.2	NA	tyrosine 3-monooxygenase/tryptophan 5-monooxygenase activation protein, zeta polypeptide
H3040H05	323.426	0.521051	0.0032	NA	NA	NA	NA	NA	EST
H3070F05	325.13	0.536948	0.0031	Mm.12261	Nspc1	69837	NM_197992.1	NA	nervous system polycomb 1
H3044H11	326.053	0.548634	0.0031	Mm.4538	Lbr	98386	NM_133815.1	NA	lamin B receptor
H3019F03	337.803	0.533563	0.0035	Mm.23173	Tomm34	67145	NM_025996.1	NA	translocase of outer mitochondrial membrane 34
H3055A01	338.779	0.529671	0.0035	Mm.316453	Insig1	231070	NM_153526.2	NA	insulin induced gene 1
H3006C06	342.932	0.53834	0.0035	Mm.275281	Narg1	74838	NM_053089.2	NA	NMDA receptor-regulated gene 1
H3123C03	342.985	0.532467	0.0034	Mm.328239	Ube2n	93765	NM_080560.1	NA	ubiquitin-conjugating enzyme E2N
H3024C06	347.113	0.550999	0.0037	Mm.310700	NA	NA	NA	AA510523.1	Transcribed sequences
H3111A07	347.429	0.455649	0.0038	Mm.262059	Cbx5	12419	NM_007626.2	NA	chromobox homolog 5 (Drosophila HP1a)
H3003B01	348.554	0.529071	0.0039	Mm.273418	9430059D04Rik	68114	NM_023431.3	NA	RIKEN cDNA 9430059D04 gene
H3075E08	350.434	0.527571	0.0039	Mm.51049	1110021E09Rik	66921	NM_025845.1	NA	RIKEN cDNA 1110021E09 gene
P720	351.592	0.504468	0.0039	Mm.2444	Myc	17869	NM_010849.2	NA	myelocytomatosis oncogene
H3007F05	352.723	0.532866	0.0038	Mm.4595	Fbl	14113	NM_007991.2	NA	fibrillarin
H3049H12	356.872	0.52677	0.0043	Mm.1387	Rab11a	53869	NM_017382.2	NA	RAB11a, member RAS oncogene family
N807	357.619	0.53973	0.0043	Mm.166318	Cktsf1b1	23892	NM_011824.1	NA	cysteine knot superfamily 1, BMP antagonist 1
H3030F05	359.403	0.527971	0.0043	Mm.21864	NA	NA	NA	CA563363.1	RIKEN cDNA 2310075E07 gene, mRNA (cDNA clone IMAGE:820875), partial cds
H3076H06	360.899	0.504671	0.0043	Mm.42040	Ak4	11639;381372	NM_009647.1	NA	adenylate kinase 4
H3011A11	362.482	0.540523	0.0043	Mm.243234	Psmd2	21762	NM_134101.1	NA	proteasome (prosome, macropain) 26S subunit, non-ATPase, 2
P345	363.521	0.516519	0.0042	Mm.8	Usf1	22278	NM_009480.1	NA	upstream transcription factor 1
P697	364.493	0.514198	0.0042	Mm.16234	Itga5	16402	NM_010577.2	NA	integrin alpha 5 (fibronectin receptor alpha)
H3068B09	365.894	0.522056	0.0042	Mm.293266	Gabpb1	14391	NM_010249.1	NA	GA repeat binding protein, beta 1
H3027B06	368.458	0.541317	0.0042	Mm.335942	Set	56086;233053	NM_023871.2	NA	SET translocation
H3076D10	369.18	0.524465	0.0042	Mm.2444	Myc	17869	NM_010849.2	NA	myelocytomatosis oncogene
H3138F12	369.982	0.513491	0.0041	Mm.3815	Sdc4	20971	NM_011521.1	NA	syndecan 4
H3004F09	375.079	0.531269	0.0046	Mm.219793	Ssrp1	20833	NM_182990.1	NA	structure specific recognition protein 1
T002	376.159	0.483777	0.0045	NA	NA	NA	NA	X52379	Enolase, a-isozym (most tissues)
H3140C11	378.283	0.512581	0.0046	Mm.207052	Atp6v0b	114143	NM_033617.1	NA	ATPase, H+ transporting, V0 subunit B
H3020H05	381.234	0.514299	0.0047	Mm.181880	Kdelr2	66913	NM_025841.1	NA	KDEL (Lys-Asp-Glu-Leu) endoplasmic reticulum protein retention receptor 2
H3040G06	382.9	0.505281	0.0048	Mm.260256	Eif4g1	208643;320196	NA	BC058950.1	eukaryotic translation initiation factor 4, gamma 1
H3063E08	384.228	0.506399	0.0047	Mm.350687	NA	NA	NA	AU022447.1	Transcribed sequences
H3013B05	387.346	0.515813	0.005	NA	NA	NA	NA	NA	EST
H3008A09	389.146	0.497127	0.005	Mm.687	Arhb	11852	NM_007483.2	NA	ras homolog gene family, member B
H3125A04	393.94	0.52697	0.0051	Mm.302275	Frg1	14300	NM_013522.1	NA	FSHD region gene 1
P588	393.966	0.514602	0.0051	Mm.119717	Btrc	12234	NM_009771.1	NA	beta-transducin repeat containing protein
H3027E04	394.36	0.510152	0.005	Mm.4606	Bcat1	12035	NM_007532.1	NA	branched chain aminotransferase 1, cytosolic
P227	394.915	0.374845	0.0051	Mm.294173	Gtf3c1	233863;14887	NA	BC032208.1	general transcription factor III C 1
H3037D05	397.468	0.516822	0.0053	NA	NA	NA	NA	NA	EST
T198	397.649	0.506805	0.0053	Mm.9086	Slc16a1	20501	NM_009196.2	NA	solute carrier family 16 (monocarboxylic acid transporters), member 1
H3021B10	401.873	0.510456	0.0054	Mm.25339	Mta2	23942	NM_011842.2	NA	metastais-associated gene family, member 2
T099	402.075	0.505688	0.0053	Mm.316652	Hmgcr	15357	NA	BC059873.1	3-hydroxy-3-methylglutaryl-Coenzyme A reductase
H3023C04	402.172	0.465818	0.0053	Mm.346966	NA	NA	NA	CA565103.1	Transcribed sequence with moderate similarity to protein pir:S70029 (H.sapiens) S70029 probable transmembrane protein TMC - human
H3025F05	403.714	0.507719	0.0053	Mm.260601	C530050O22Rik	242521	NM_172871.1	NA	RIKEN cDNA C530050O22 gene
H3071E08	404.307	0.503247	0.0054	Mm.236009	Taf7	24074	NM_175770.2;NM_011901.1	NA	TAF7 RNA polymerase II, TATA box binding protein (TBP)-associated factor
H3049H10	404.938	0.49968	0.0053	Mm.333349	Prkwnk1	232341	NM_198703.1	NA	protein kinase, lysine deficient 1
H3020G06	408.557	0.508834	0.0056	Mm.207047	Hmgb1	15289	NM_010439.2	NA	high mobility group box 1
H3039B09	411.535	0.507921	0.0056	Mm.22584	Strap	20901	NM_011499.1	NA	serine/threonine kinase receptor associated protein
H3154C04	411.769	0.482952	0.0056	Mm.23879	Sbno1	243272;384335	NA	BC021875.1	sno, strawberry notch homolog 1 (Drosophila)
P857	414.594	0.490467	0.0058	Mm.352620	Itgb7	16421	NM_013566.1	NA	integrin beta 7
H3039F04	417.282	0.502025	0.0058	Mm.330690	Eif2s2	67204	NM_026030.1	NA	eukaryotic translation initiation factor 2, subunit 2 (beta)
H3007D02	418.19	0.496002	0.0058	Mm.2344	Gnb1	14688	NM_008142.2	NA	guanine nucleotide binding protein, beta 1
H3004B11	418.783	0.516721	0.0057	Mm.100125	A930014C21Rik	212531	NM_172507.2	NA	RIKEN cDNA A930014C21 gene
H3088C03	425.981	0.491083	0.0062	Mm.105331	Psip1	101739	NM_133948.2	NA	PC4 and SFRS1 interacting protein 1
H3061B08	427.058	0.494262	0.0062	Mm.27582	2810413N20Rik	109006	NM_173730.1;NM_134141.2	NA	RIKEN cDNA 2810413N20 gene
H3038G07	428.289	0.493237	0.0061	Mm.278646	Ncor2	20602	NM_011424.1	NA	nuclear receptor co-repressor 2
H3029E05	428.601	0.502636	0.0061	Mm.227258	Ilf2	67781	NM_026374.2	NA	interleukin enhancer binding factor 2
H3077D09	436.632	0.49416	0.0066	Mm.307022	Wsb1	78889	NM_019653.2	NA	WD repeat and SOCS box-containing 1
H3029H06	442.556	0.488206	0.0067	Mm.196532	Sf3b2	319322	NM_030109.1	NA	splicing factor 3b, subunit 2
H3066F11	444.643	0.490159	0.0068	Mm.218111	4931433E08Rik	70999;381208	NA	BC058212.1	RIKEN cDNA 4931433E08 gene
H3021A05	445.998	0.498251	0.0068	Mm.260103	D030051D21	214552	NM_172531.2	NA	hypothetical protein D030051D21
H3015A04	449.335	0.492007	0.0069	Mm.4105	Lmnb1	16906	NM_010721.1	NA	lamin B1
H3154A08	449.344	0.482745	0.0068	Mm.18485	Ube2g1	67128	NM_025985.2	NA	ubiquitin-conjugating enzyme E2G 1 (UBC7 homolog, C. elegans)
H3094D02	450.689	0.494057	0.0068	Mm.2344	Gnb1	14688	NM_008142.2	NA	guanine nucleotide binding protein, beta 1
P752	451.38	0.483983	0.0067	Mm.3752	Ranbp1	19385	NM_011239.1	NA	RAN binding protein 1
H3146B10	453.394	0.489851	0.0068	Mm.24210	Bcat2	12036	NM_009737.1	NA	branched chain aminotransferase 2, mitochondrial
H3032C09	454.351	0.491083	0.0069	Mm.243234	Psmd2	21762	NM_134101.1	NA	proteasome (prosome, macropain) 26S subunit, non-ATPase, 2
H3004D10	456.231	0.464982	0.0068	Mm.2238	Eif3s10	13669	NM_010123.1	NA	eukaryotic translation initiation factor 3, subunit 10 (theta)
H3090C12	459.185	0.491904	0.007	Mm.331630	Akap2	11641;242481	NM_009649.1	NA	A kinase (PRKA) anchor protein 2
H3057C08	459.514	0.491904	0.0071	Mm.200423	4631422C05Rik	108682	NM_173866.1	NA	RIKEN cDNA 4631422C05 gene
H3047C10	462	0.485942	0.0073	Mm.247352	Slc6a6	21366	NM_009320.3	NA	solute carrier family 6 (neurotransmitter transporter, taurine), member 6
H3059G12	462.623	0.41446	0.0074	Mm.10665	Tex292	21771	NM_011574.1	NA	testis expressed gene 292
H3053B02	466.949	0.478092	0.0077	Mm.261292	Alms1	236266;381791	NA	AK041679.1	Alstrom syndrome 1 homolog (human)
H3143H12	469.181	0.449007	0.0078	Mm.253800	Gls	14660	NA	CA571584.1	glutaminase
N752	469.648	0.480782	0.0078	Mm.273049	Ccnd1	12443	NM_007631.1	NA	cyclin D1
H3080G11	471.536	0.466027	0.0078	NA	NA	NA	NA	NA	EST
H3101A05	473.112	0.485221	0.008	Mm.26700	AU040576	101772	NM_178642.3	NA	expressed sequence AU040576
H3079B08	474.561	0.496513	0.008	Mm.121549	Dctd	320685	NM_178788.2	NA	dCMP deaminase
H3134B10	474.598	0.486457	0.0079	Mm.41940	Stard3nl	76205	NM_024270.1	NA	STARD3 N-terminal like
H3120D11	476.865	0.486869	0.008	Mm.315909	Hnrph2	56258	NM_019868.2	NA	heterogeneous nuclear ribonucleoprotein H2
H3005B03	481.609	0.45607	0.0083	Mm.210155	Txnrd1	50493;66341	NM_025499.1;NM_015762.1	NA	thioredoxin reductase 1
H3147E06	481.917	0.434241	0.0083	Mm.2180	Hspcb	15516	NM_008302.2	NA	heat shock protein 1, beta
H3063F04	483.72	0.47176	0.0082	Mm.244403	Centd1	212285	NA	AK122316.1	centaurin, delta 1
H3146G05	484.827	0.468948	0.0084	Mm.2845	Ubtf	21429	NM_011551.2	NA	upstream binding transcription factor, RNA polymerase I
H3115H04	490.279	0.454281	0.0089	NA	NA	NA	NA	NA	EST
H3016F12	490.93	0.469157	0.009	Mm.273241	NA	NA	NA	CA567044.1	Clone IMAGE:5345295, mRNA
H3028D09	492.372	0.465191	0.009	Mm.273756	Smarcd1	83797	NM_031842.1	NA	SWI/SNF related, matrix associated, actin dependent regulator of chromatin, subfamily d, member 1
H3096C02	493.087	0.467593	0.0091	NA	NA	NA	NA	NA	EST
H3104F05	495.659	0.470407	0.0091	Mm.26898	1700025B16Rik	69408	NM_139139.1	NA	RIKEN cDNA 1700025B16 gene
H3007C12	501.659	0.475396	0.0096	Mm.41678	Dullard	67181	NM_026017.1	NA	Dullard homolog (Xenopus laevis)
H3021E06	503.058	0.487795	0.01	Mm.2581	Epha2	13836	NM_010139.2	NA	Eph receptor A2
P325	503.7	0.360533	0.0101	Mm.10	Srm	20810	NM_009272.2	NA	spermidine synthase
H3024B11	503.892	0.462995	0.01	Mm.4742	Pa2g4	18813	NM_011119.1	NA	proliferation-associated 2G4
H3011D07	506.381	0.472072	0.0102	Mm.28688	Sars1	20226	NM_011319.1	NA	seryl-aminoacyl-tRNA synthetase 1
H3124H07	508.42	0.47467	0.0104	Mm.270109	Nr2f2	11819	NM_009697.1	NA	nuclear receptor subfamily 2, group F, member 2
N841	511.836	0.389236	0.0103	NA	NA	NA	NA	NA	EST
H3104A09	515.493	0.470303	0.0106	Mm.22242	NA	NA	NA	BY254332.1	Adult female vagina cDNA, RIKEN full-length enriched library, clone:9930106P14 product:unclassifiable, full insert sequence
H3016D02	519.192	0.468323	0.0107	Mm.2863	Itm1	16430	NM_008408.2	NA	intergral membrane protein 1
H3019G05	523.49	0.458067	0.0111	Mm.9699	Pmm2	54128	NM_016881.1	NA	phosphomannomutase 2
H3003B02	525.532	0.484911	0.0111	Mm.3390	Myo1b	17912	NM_010863.1	NA	myosin IB
H3041D03	528.113	0.457437	0.0113	Mm.29357	Isyna1	71780	NM_023627.1	NA	myo-inositol 1-phosphate synthase A1
H3058H09	529.394	0.476537	0.0113	Mm.173084	NA	NA	NA	CK334585.1	Transcribed sequences
H3022D06	529.679	0.469157	0.0113	Mm.2923	Il2rg	16186	NM_013563.2	NA	interleukin 2 receptor, gamma chain
H3081D12	539.043	0.461109	0.0123	NA	NA	NA	NA	NA	EST
H3135G04	546.009	0.454808	0.0129	Mm.28910	Cnot8	69125	NM_026949.2	NA	CCR4-NOT transcription complex, subunit 8
H3048H10	546.034	0.468323	0.0128	NA	NA	NA	NA	NA	EST
H3116B02	548.17	0.45249	0.0131	Mm.88478	1110007C05Rik	66124;233199	NM_178067.2;NM_025368.1;NM_026690.1;NM_146189.1	NA	RIKEN cDNA 1110007C05 gene
H3147E04	548.551	0.41792	0.013	Mm.2180	Hspcb	15516	NM_008302.2	NA	heat shock protein 1, beta
H3029F06	551.132	0.458172	0.0131	Mm.39631	G3bp	27041	NM_013716.1	NA	Ras-GTPase-activating protein SH3-domain binding protein
H3078B09	552.614	0.451541	0.0132	Mm.30262	Klf5	12224	NM_009769.2	NA	Kruppel-like factor 5
H3124D11	553.231	0.45607	0.0131	Mm.320371	Mad1l1	17120	NM_010752.1	NA	mitotic arrest deficient 1-like 1
H3011A04	553.654	0.456806	0.013	Mm.9684	Vasp	22323	NM_009499.1	NA	vasodilator-stimulated phosphoprotein
H3123H12	554.518	0.452701	0.013	Mm.352620	Itgb7	16421	NM_013566.1	NA	integrin beta 7
H3017H04	554.802	0.452068	0.0129	Mm.270044	BC031407	234366	NM_145596.2	NA	cDNA sequence BC031407
H3092D02	562.735	0.459851	0.0137	Mm.20294	Sephs2	20768	NM_009266.1	NA	selenophosphate synthetase 2
H3146A04	565.091	0.450169	0.0138	Mm.29357	Isyna1	71780	NM_023627.1	NA	myo-inositol 1-phosphate synthase A1
H3122B05	565.624	0.452068	0.0138	Mm.212297	C130032J12Rik	218975	NA	AK048061.1	RIKEN cDNA C130032J12 gene
H3034F10	571.755	0.447421	0.0142	Mm.329329	Hnrpa1	15382;225307	NM_010447.1	NA	heterogeneous nuclear ribonucleoprotein A1
H3009H09	572.186	0.448478	0.0142	Mm.833	Ap1s1	11769	NM_007457.1	NA	adaptor protein complex AP-1, sigma 1
H3019G06	575.846	0.449429	0.0144	Mm.235074	D8Ertd594e	52357	NM_133791.1	NA	DNA segment, Chr 8, ERATO Doi 594, expressed
H3118B01	577.289	0.40163	0.0144	NA	NA	NA	NA	NA	EST
P237	578.016	0.454071	0.0145	Mm.9684	Vasp	22323	NM_009499.1	NA	vasodilator-stimulated phosphoprotein
T212	578.062	0.442015	0.0144	Mm.9221	Rab4a	19341	NM_009003.1	NA	RAB4A, member RAS oncogene family
H3102D02	579.578	0.456386	0.0146	Mm.297078	Acinus	56215	NM_019567.1;NM_023190.1	NA	apoptotic chromatin condensation inducer in the nucleus
H3027B05	579.619	0.461529	0.0145	Mm.335942	Set	56086;233053	NM_023871.2	NA	SET translocation
H3030B07	580.972	0.425352	0.0145	Mm.2180	Hspcb	15516	NM_008302.2	NA	heat shock protein 1, beta
H3105D06	598.766	0.437547	0.0167	Mm.196005	1110002H14Rik	68544	NM_026760.1	NA	RIKEN cDNA 1110002H14 gene
H3151A12	600.563	0.38405	0.0168	Mm.78861	Nolc1	70769	NM_053086.1	NA	nucleolar and coiled-body phosphoprotein 1
H3031A05	601.189	0.427392	0.0168	Mm.294020	Aspscr1	68938	NM_026877.1;NM_198223.1	NA	alveolar soft part sarcoma chromosome region, candidate 1 (human)
N833	601.458	0.437334	0.0167	Mm.180013	Aes	14797	NM_010347.1	NA	amino-terminal enhancer of split
H3039D02	603.126	0.442121	0.0169	Mm.29192	Nars	70223	NM_027350.1	NA	asparaginyl-tRNA synthetase
H3141H07	607.388	0.434028	0.0176	Mm.235283	Dpysl2	12934	NM_009955.2	NA	dihydropyrimidinase-like 2
H3023E07	610.646	0.447103	0.0178	Mm.275281	Narg1	74838	NM_053089.2	NA	NMDA receptor-regulated gene 1
H3124A10	610.889	0.345964	0.0179	Mm.196607	Eif5a	276770	NM_181582.2	NA	eukaryotic translation initiation factor 5A
H3035B06	614.357	0.427284	0.0188	Mm.296350	Son	20658	NA	BC046419.1	Son cell proliferation protein
H3024C11	616.286	0.432746	0.019	Mm.1843	Hspca	15519;276756	NM_010480.3	NA	heat shock protein 1, alpha
H3056A02	619.99	0.442758	0.0191	Mm.275036	Copeb	23849	NM_011803.1	NA	core promoter element binding protein
H3097B01	623.799	0.442439	0.0193	Mm.4606	Bcat1	12035	NM_007532.1	NA	branched chain aminotransferase 1, cytosolic
T019	625.776	0.443713	0.0194	Mm.9925	Idh1	15926	NM_010497.1	NA	isocitrate dehydrogenase 1 (NADP+), soluble
H3130E03	626.229	0.433066	0.0194	Mm.5098	Gli3	14634	NM_008130.1	NA	GLI-Kruppel family member GLI3
H3005C05	627.796	0.430713	0.0195	Mm.211229	Trio	223435	NA	BC051169.1	triple functional domain (PTPRF interacting)
H3114A12	629.177	0.434028	0.0195	Mm.291062	NA	245474;333827	NA	CA567268.1	Similar to DYSKERIN (LOC245474), mRNA
H3115E11	629.886	0.399226	0.0196	Mm.291554	Prkci	18759	NM_008857.2	NA	protein kinase C, iota
H3010F03	634.551	0.433387	0.02	Mm.44226	3010027G13Rik	68066	NM_026542.1	NA	RIKEN cDNA 3010027G13 gene
H3008C09	636.175	0.431356	0.0202	Mm.2180	Hspcb	15516	NM_008302.2	NA	heat shock protein 1, beta
H3008G11	636.294	0.433173	0.0201	NA	NA	NA	NA	NA	EST
H3023A03	636.593	0.430071	0.02	Mm.22478	Arid1a	93760	NM_033566.1	NA	AT rich interactive domain 1A (Swi1 like)
H3005B06	637.456	0.436801	0.02	Mm.202337	Ppat	231327	NM_172146.1	NA	phosphoribosyl pyrophosphate amidotransferase
H3069G09	640.064	0.425782	0.0202	Mm.5697	NA	NA	NA	BY421084.1	0 day neonate lung cDNA, RIKEN full-length enriched library, clone:E030006G18 product:unknown EST, full insert sequence
H3048G06	642.64	0.419323	0.0202	Mm.10	Srm	20810	NM_009272.2	NA	spermidine synthase
H3120A07	644.983	0.425996	0.0203	Mm.102877	NA	NA	NA	BY662701.1	9 days embryo whole body cDNA, RIKEN full-length enriched library, clone:D030063E12 product:unknown EST, full insert sequence
H3029G08	645.075	0.434241	0.0203	Mm.10229	Fusip1	14105;380796	NM_010178.1	NA	FUS interacting protein (serine-arginine rich) 1
H3041B01	645.501	0.422771	0.0203	Mm.307103	Cdc25a	12530	NM_007658.1	NA	cell division cycle 25 homolog A (S. cerevisiae)
H3027F11	646.534	0.447949	0.0203	Mm.14501	Ppm1g	14208	NM_008014.2	NA	protein phosphatase 1G (formerly 2C), magnesium-dependent, gamma isoform
P254	650.309	0.398241	0.0206	Mm.263396	Itgb1	16412;70812	NA	BC050906.1	integrin beta 1 (fibronectin receptor beta)
P500	650.647	0.417488	0.0205	Mm.179747	Itga7	16404	NM_008398.1	NA	integrin alpha 7
H3091C10	651.878	0.429321	0.0205	Mm.288451	Hnrpk	15387	NM_025279.1	NA	heterogeneous nuclear ribonucleoprotein K
H3147E05	652.501	0.38084	0.0204	Mm.2180	Hspcb	15516	NM_008302.2	NA	heat shock protein 1, beta
H3039A02	652.848	0.403377	0.0203	Mm.172678	NA	NA	NA	C78042.1	Transcribed sequences
H3010F08	653.962	0.426533	0.0204	Mm.26734	Gcnt2	14538	NM_133219.1;NM_008105.2;NM_023887.3	NA	glucosaminyl (N-acetyl) transferase 2, I-branching enzyme
P884	655.059	0.419539	0.0205	Mm.20350	Mad3	17121	NM_016662.2	NA	Max dimerization protein 3
H3017F01	655.284	0.429321	0.0205	Mm.162811	Rab8a	17274	NM_023126.2	NA	RAB8A, member RAS oncogene family
H3026G05	662.075	0.403922	0.021	Mm.87773	Tra1	22027	NM_011631.1	NA	tumor rejection antigen gp96
H3029B11	663.139	0.433387	0.0211	Mm.4438	Hmga1	15361	NM_016660.1	NA	high mobility group AT-hook 1
H3012D02	664.83	0.424815	0.0213	Mm.271668	Sipa1l2	244668	NA	AK122501.1	signal-induced proliferation-associated 1 like 2
H3109H11	665.627	0.420402	0.0213	Mm.133825	Crip2	68337	NM_024223.1	NA	cysteine rich protein 2
H3054A02	667.15	0.423524	0.0214	Mm.254130	Pcnp	328694	NA	BC061235.1	PEST-containing nuclear protein
H3135D07	668.173	0.432532	0.0215	Mm.133370	Dhcr24	74754	NM_053272.1	NA	24-dehydrocholesterol reductase
H3151A04	669.561	0.411752	0.0217	Mm.225096	Itga6	16403	NM_008397.2	NA	integrin alpha 6
H3020E01	669.739	0.422125	0.0217	Mm.270681	Hsp105	15505	NM_013559.1	NA	heat shock protein 105
H3028G02	671.223	0.426962	0.0218	Mm.153183	Zap3	56531;353064	NM_178363.2	NA	ZAP3 protein
P279	675.183	0.423632	0.0221	Mm.248827	Canx	12330	NM_007597.2	NA	calnexin
H3118B02	675.818	0.420833	0.022	NA	NA	NA	NA	NA	EST
H3036B11	678.887	0.413594	0.0222	Mm.3181	Arhgef1	16801	NM_008488.1	NA	Rho guanine nucleotide exchange factor (GEF) 1
H3021C02	683.53	0.427821	0.0226	Mm.289306	Arpc4	68089	NM_026552.1	NA	actin related protein 2/3 complex, subunit 4
H3138B07	689.545	0.420617	0.0235	Mm.260516	1810022J16Rik	69131	NM_026952.1	NA	RIKEN cDNA 1810022J16 gene
H3025D11	690.686	0.425996	0.0237	Mm.269649	Pfkl	18641	NM_008826.2	NA	phosphofructokinase, liver, B-type
T252	691.699	0.411969	0.0236	Mm.171378	Ucp2	22228	NM_011671.2	NA	uncoupling protein 2, mitochondrial
H3018B08	692.68	0.426104	0.0237	Mm.26995	Thop1	50492	NM_022653.2	NA	thimet oligopeptidase 1
T006	693.417	0.404794	0.0237	Mm.269649	Pfkl	18641	NM_008826.2	NA	phosphofructokinase, liver, B-type
H3016D12	694.17	0.426104	0.0238	Mm.154378	Ncl	17975	NM_010880.2	NA	nucleolin
H3132C07	694.422	0.422448	0.0237	Mm.30264	Chfr	231600	NM_172717.1	NA	RIKEN cDNA 5730484M20 gene
H3016D09	695.965	0.425244	0.0238	Mm.284906	Rars	104458	NM_025936.1	NA	arginyl-tRNA synthetase
H3064F10	696.765	0.427284	0.0238	Mm.250265	Arnt	11863	NM_009709.1	NA	aryl hydrocarbon receptor nuclear translocator
H3070A08	697.699	0.416083	0.0241	Mm.173685	NA	NA	NA	AU023967.1	Transcribed sequences
H3083B08	697.786	0.41792	0.024	Mm.25966	NA	226957	NA	AU014682.1	Similar to ALY (LOC226957), mRNA
H3018H12	697.967	0.365581	0.024	Mm.126079	Neto2	74513	NA	AK083512.1	neuropilin (NRP) and tolloid (TLL)-like 2
H3131C03	699.393	0.422448	0.024	Mm.280125	Crk	12928	NM_133656.2	NA	v-crk sarcoma virus CT10 oncogene homolog (avian)
H3028A11	700.966	0.403704	0.0242	Mm.2999	Smc2l1	14211	NM_008017.2	NA	SMC2 structural maintenance of chromosomes 2-like 1 (yeast)
H3016F11	703.107	0.425459	0.0242	Mm.299398	Hspd1	15510	NM_010477.2	NA	heat shock protein 1 (chaperonin)
H3019B03	706.613	0.415651	0.0245	Mm.28099	Soat1	20652	NM_009230.1	NA	sterol O-acyltransferase 1
H3101E01	707.425	0.419431	0.0246	Mm.207894	3010021M21Rik	109161	NM_180600.1	NA	RIKEN cDNA 3010021M21 gene
H3043G03	709.793	0.428464	0.0248	Mm.24765	Rnf20	109331	NM_182999.1	NA	ring finger protein 20
H3088D12	714.461	0.412294	0.0255	Mm.248613	1700020H17Rik	69372	NA	BY371923.1	RIKEN cDNA 1700020H17 gene
H3011H05	715.279	0.413161	0.0255	Mm.328549	Eif4a1	13681	NM_144958.2	NA	eukaryotic translation initiation factor 4A1
T159	718.535	0.411969	0.0261	Mm.29855	Ptprf	19268	NM_011213.1	NA	protein tyrosine phosphatase, receptor type, F
H3010C06	718.631	0.417488	0.026	Mm.28688	Sars1	20226	NM_011319.1	NA	seryl-aminoacyl-tRNA synthetase 1
P323	719.246	0.406863	0.0261	Mm.3093	Serpine2	20720	NM_009255.2	NA	serine (or cysteine) proteinase inhibitor, clade E, member 2
H3012F10	719.469	0.403704	0.026	Mm.21974	Csk	12988	NM_007783.2	NA	c-src tyrosine kinase
H3027F07	721.064	0.417704	0.0261	Mm.14487	Map2k6	26399	NM_011943.1	NA	mitogen activated protein kinase kinase 6
H3135D09	722.786	0.417704	0.0262	Mm.300416	C030046I01Rik	109284	NM_177994.2	NA	RIKEN cDNA C030046I01 gene
H3129A02	726.627	0.407951	0.0269	Mm.7398	Tgif2	228839	NM_173396.1	NA	TGFB-induced factor 2
H3145B06	728.066	0.411426	0.027	Mm.332320	Whsc2	24116	NM_011914.1	NA	Wolf-Hirschhorn syndrome candidate 2 (human)
H3152G03	733.072	0.411643	0.0275	Mm.279898	2610028L19Rik	69241	NM_027101.1;NM_027002.1	NA	RIKEN cDNA 2610028L19 gene
H3036D09	736.501	0.402395	0.028	Mm.218837	Gcn5l2	14534	NM_020004.1	NA	GCN5 general control of amino acid synthesis-like 2 (yeast)
H3119B10	736.81	0.415434	0.0279	Mm.332718	NA	NA	NA	BY095557.1	Adult male cecum cDNA, RIKEN full-length enriched library, clone:9130226F15 product:unknown EST, full insert sequence
T462	741.94	0.411101	0.0286	Mm.19073	Map4k4	26921	NM_008696.1	NA	mitogen-activated protein kinase kinase kinase kinase 4
P889	741.992	0.417056	0.0285	Mm.111326	Cdk2	12566	NM_183417.1;NM_016756.1	NA	cyclin-dependent kinase 2
H3090B01	747.646	0.410233	0.0288	Mm.223717	Madh1	17125	NM_008539.3	NA	MAD homolog 1 (Drosophila)
H3089F12	750.048	0.413919	0.0292	Mm.240627	Sox4	20677	NM_009238.1	NA	SRY-box containing gene 4
H3138D11	750.225	0.414893	0.0291	Mm.350033	NA	NA	NA	BY518845.1	Transcribed sequences
P056	754.528	0.399335	0.0297	Mm.142187	2610009E16Rik	69202	NA	BC052052.1	RIKEN cDNA 2610009E16 gene
P579	754.623	0.410124	0.0296	Mm.270109	Nr2f2	11819	NM_009697.1	NA	nuclear receptor subfamily 2, group F, member 2
H3151C09	754.891	0.398131	0.0297	Mm.806	Cd81	12520	NM_133655.1	NA	CD 81 antigen
H3132A12	761.288	0.394185	0.0308	Mm.218851	Eif2s3x	26905	NM_012010.2	NA	eukaryotic translation initiation factor 2, subunit 3, structural gene X-linked
H3023B11	763.161	0.405992	0.0311	Mm.1777	NA	380693	NA	CA563884.1	Similar to 60 kDa heat shock protein, mitochondrial precursor (Hsp60) (60 kDa chaperonin) (CPN60) (Heat shock protein 60) (HSP-60) (Mitochondrial matrix protein P1) (LOC380693), mRNA
H3044C12	763.201	0.409907	0.031	Mm.138876	Msn	17698	NM_010833.1	NA	moesin
H3094F12	766.49	0.408168	0.0317	Mm.27832	Ralb	64143	NM_022327.3	NA	v-ral simian leukemia viral oncogene homolog B (ras related)
H3021H10	770.957	0.407842	0.032	Mm.306812	Nutf2	68051	NM_026532.2	NA	nuclear transport factor 2
H3046D03	771.851	0.387583	0.032	Mm.227	Itgav	16410;76298	NM_008402.1	NA	integrin alpha V
H3027D08	772.716	0.385486	0.032	Mm.258051	Nupl1	71844	NM_170591.1	NA	nucleoporin like 1
H3092E04	774.289	0.406863	0.0321	Mm.22279	Casp8ap2	26885	NM_011997.1	NA	caspase 8 associated protein 2
T114	779.204	0.408712	0.033	Mm.270109	Nr2f2	11819	NM_009697.1	NA	nuclear receptor subfamily 2, group F, member 2
H3157A04	779.818	0.403268	0.0329	NA	NA	NA	NA	NA	EST
H3125D02	781.692	0.391768	0.0331	Mm.295152	NA	NA	NA	BY478047.1	Transcribed sequences
H3024D01	787.411	0.395282	0.0339	Mm.227260	4930542G03Rik	227613	NM_146116.1	NA	RIKEN cDNA 4930542G03 gene
H3077A04	787.656	0.390558	0.0338	Mm.10409	Golga4	54214	NM_018748.2	NA	golgi autoantigen, golgin subfamily a, 4
H3044A05	787.942	0.385376	0.0338	Mm.1249	Lamc1	226519	NM_010683.1	NA	laminin, gamma 1
P840	788.005	0.395721	0.0338	Mm.1359	Plaur	18793;381978	NM_011113.2	NA	urokinase plasminogen activator receptor
H3018D07	788.912	0.404903	0.0338	Mm.21492	E130315B21Rik	327762	NA	AK129051.1	RIKEN cDNA E130315B21 gene
H3008E07	792.756	0.388465	0.0345	Mm.250418	Ogfr	72075	NM_031373.2	NA	opioid growth factor receptor
H3143G08	793.596	0.40414	0.0345	Mm.288451	Hnrpk	15387	NM_025279.1	NA	heterogeneous nuclear ribonucleoprotein K
H3153H09	795.486	0.385707	0.0349	Mm.21814	9430079M16Rik	109246	NA	BY007324.1	RIKEN cDNA 9430079M16 gene
H3129F11	796.587	0.400866	0.035	Mm.100666	1200013B22Rik	74137	NM_028778.2	NA	RIKEN cDNA 1200013B22 gene
H3020A01	797.732	0.389787	0.0351	Mm.4024	NA	NA	NA	CA565088.1	Transcribed sequence with strong similarity to protein pir:S12632 (H.sapiens) S12632 cofilin - human
H3018C12	800.866	0.387693	0.0355	Mm.285167	Dolpp1	57170	NM_020329.1	NA	dolichyl pyrophosphate phosphatase 1
H3109A08	804.99	0.391108	0.0362	Mm.327565	NA	NA	NA	BY325102.1	Transcribed sequence with weak similarity to protein ref:NP_081764.1 (M.musculus) RIKEN cDNA 5730493B19 [Mus musculus]
H3019B06	805.075	0.392098	0.0361	Mm.258508	0610007L01Rik	71667	NA	BC033455.1	RIKEN cDNA 0610007L01 gene
H3021G11	807.552	0.398788	0.0367	Mm.1971	Calr	12317	NM_007591.2	NA	calreticulin
H3016E07	808.134	0.396817	0.0367	Mm.29061	Rrs1	59014	NM_021511.1	NA	RRS1 ribosome biogenesis regulator homolog (S. cerevisiae)
H3014H04	808.233	0.394514	0.0367	Mm.233813	Ywhag	22628	NM_018871.2	NA	3-monooxgenase/tryptophan 5-monooxgenase activation protein, gamma polypeptide
H3006H05	811.281	0.397693	0.0372	Mm.329243	Calm2	12314	NA	L31642.1	calmodulin 2
H3013D02	815.383	0.384713	0.0378	Mm.333649	Tomm40	53333	NM_016871.1	NA	translocase of outer mitochondrial membrane 40 homolog (yeast)
H3121F09	817.905	0.39835	0.0381	Mm.4306	Terf1	21749	NM_009352.2	NA	telomeric repeat binding factor 1
H3009A12	822.637	0.331132	0.0388	Mm.218657	Anp32e	66471	NM_023210.2	NA	acidic (leucine-rich) nuclear phosphoprotein 32 family, member E
H3130F03	824.488	0.360308	0.039	Mm.19187	Ptma	19231	NM_008972.1	NA	prothymosin alpha
H3032C08	824.833	0.389347	0.0389	Mm.258633	Stip1	20867	NM_016737.1	NA	stress-induced phosphoprotein 1
H3031A03	825.926	0.393526	0.039	Mm.297906	Fzd7	14369	NM_008057.2	NA	frizzled homolog 7 (Drosophila)
H3015G08	827.504	0.416732	0.0391	Mm.21002	Slc2a1	20525	NM_011400.1	NA	solute carrier family 2 (facilitated glucose transporter), member 1
H3131F06	827.581	0.375178	0.039	Mm.3250	Drg1	13494	NM_007879.1	NA	developmentally regulated GTP binding protein 1
H3012G05	830.732	0.395502	0.0397	Mm.157758	D13Wsu177e	28126	NM_178605.2	NA	DNA segment, Chr 13, Wayne State University 177, expressed
H3042H07	832.872	0.377512	0.04	Mm.85410	Smarcc1	20588	NM_009211.1	NA	SWI/SNF related, matrix associated, actin dependent regulator of chromatin, subfamily c, member 1
H3061H06	834.445	0.362217	0.0401	Mm.292470	AA545217	27214	NM_013726.1	NA	expressed sequence AA545217
T105	836.496	0.378401	0.0404	NA	NA	NA	NA	AJ132602	LXR-beta
H3129B01	836.861	0.392207	0.0404	Mm.41367	Ddx42	72047	NM_028074.2	NA	DEAD (Asp-Glu-Ala-Asp) box polypeptide 42
P825	839.058	0.387914	0.0409	Mm.15755	Sin3a	20466	NM_011378.1	NA	transcriptional regulator, SIN3A (yeast)
H3036F09	839.236	0.380508	0.0408	Mm.4237	Top2a	21973	NM_011623.1	NA	topoisomerase (DNA) II alpha
H3124B04	840.626	0.397693	0.0409	Mm.329655	Cfl1	12631	NM_007687.2	NA	cofilin 1, non-muscle
H3081F03	841.595	0.391658	0.0409	Mm.254438	Brd1	223770	NA	BC049267.1	bromodomain containing 1
H3060A12	841.763	0.326882	0.0408	Mm.10665	Tex292	21771	NM_011574.1	NA	testis expressed gene 292
H3075A10	844.971	0.35242	0.0412	Mm.173953	Smc6l1	67241	NM_025695.2	NA	SMC6 structural maintenance of chromosomes 6-like 1 (yeast)
H3042B07	845.603	0.396159	0.0413	Mm.277638	D11Ertd707e	52715	NM_025918.1	NA	DNA segment, Chr 11, ERATO Doi 707, expressed
H3141G07	846.755	0.393965	0.0413	Mm.257276	Sfpq	71514;70595	NM_023603.1	NA	splicing factor proline/glutamine rich (polypyrimidine tract binding protein associated)
H3152C07	846.918	0.37629	0.0412	Mm.221298	Arf3	11842	NM_007478.2	NA	ADP-ribosylation factor 3
H3003E02	850.295	0.378955	0.0419	Mm.233067	BC024683	229512	NA	BC048378.1	cDNA sequence BC024683
H3007A09	853.446	0.376513	0.0423	Mm.326055	NA	NA	NA	BY007074.1	Transcribed sequence with moderate similarity to protein pir:I59377 (H.sapiens) I59377 template activating factor-I, splice form alpha - human
H3012E06	853.938	0.368265	0.0423	Mm.28101	D030056L22	225995	NM_177640.2	NA	hypothetical protein D030056L22
H3014D04	855.244	0.393746	0.0424	Mm.19080	Gtpbp1	14904	NM_013818.1	NA	GTP binding protein 1
H3031G08	858.821	0.384713	0.0428	Mm.93266	Slc16a13	69309	NM_172371.1	NA	solute carrier family 16 (monocarboxylic acid transporters), member 13
H3008F04	861.769	0.380951	0.0435	Mm.274690	Hnrpc	15381	NM_016884.1	NA	heterogeneous nuclear ribonucleoprotein C
H3041B11	862.401	0.388355	0.0435	Mm.28146	Mvd	192156	NM_138656.1	NA	mevalonate (diphospho) decarboxylase
H3019B07	864.789	0.381616	0.0439	Mm.29924	Arl6ip1	54208	NA	BC046792.1	ADP-ribosylation factor-like 6 interacting protein 1
H3014A12	865.177	0.390007	0.0438	Mm.18626	Capg	12332	NM_007599.1	NA	capping protein (actin filament), gelsolin-like
H3116H10	865.736	0.346531	0.0437	Mm.155708	Etv5	104156	NM_023794.2	NA	ets variant gene 5
H3096B01	868.88	0.388465	0.0443	NA	NA	NA	NA	NA	EST
H3116G04	872.21	0.378179	0.0449	Mm.7723	Pabpn1	54196	NM_019402.1	NA	poly(A) binding protein, nuclear 1
H3095C02	872.413	0.377068	0.0449	NA	NA	NA	NA	NA	EST
H3032A06	872.665	0.349252	0.0448	Mm.277091	Pabpc4	230721	NM_130881.2;NM_148917.1	NA	poly A binding protein, cytoplasmic 4
H3032C10	876.083	0.388355	0.0453	Mm.316652	Hmgcr	15357	NA	BC059873.1	3-hydroxy-3-methylglutaryl-Coenzyme A reductase
H3144E01	876.989	0.378955	0.0453	Mm.4594	Mybl2	17865	NM_008652.2	NA	myeloblastosis oncogene-like 2
H3074F10	879.689	0.377624	0.0456	Mm.250875	D10Ertd718e	52713	NM_025602.1	NA	DNA segment, Chr 10, ERATO Doi 718, expressed
T232	881.087	0.371057	0.0458	Mm.270681	Hsp105	15505	NM_013559.1	NA	heat shock protein 105
N777	881.78	0.368936	0.0459	Mm.140772	Glp1r	14652	NM_021332.1	NA	glucagon-like peptide 1 receptor
H3002A08	882.186	0.326652	0.0459	Mm.259045	Actr2	66713	NM_146243.1	NA	ARP2 actin-related protein 2 homolog (yeast)
H3008D08	882.59	0.386259	0.0459	Mm.259667	Rbms1	56878	NM_020296.1	NA	RNA binding motif, single stranded interacting protein 1
H3009F01	884.688	0.371503	0.0464	Mm.13705	Rrbp1	81910	NM_024281.1;NM_133626.1	NA	ribosome binding protein 1
H3155B02	887.514	0.308128	0.0469	Mm.248254	Calu	12321;319452	NM_184053.1;NM_007594.2	NA	calumenin
P534	896.061	0.360196	0.0487	Mm.1912	Cdkn2c	12580	NM_007671.2	NA	cyclin-dependent kinase inhibitor 2C (p18, inhibits CDK4)
H3015F03	897.192	0.37729	0.0488	Mm.31267	BC037006	211652	NA	BC006733.1	cDNA sequence BC037006
H3132A04	899.268	0.380508	0.0491	Mm.25849	Ttc11	66437	NM_025562.1	NA	tetratricopeptide repeat domain 11
H3098B07	901.35	0.369383	0.0492	Mm.152121	NA	NA	NA	BY287735.1	Adult male corpora quadrigemina cDNA, RIKEN full-length enriched library, clone:B230343A10 product:unknown EST, full insert sequence
H3119B11	902.32	0.368265	0.0492	Mm.153963	2410014A08Rik	109154;12526	NM_175403.2	NA	RIKEN cDNA 2410014A08 gene
H3146D05	903.122	0.370276	0.0492	Mm.347408	NA	NA	NA	BY636268.1	Transcribed sequence with moderate similarity to protein pir:S18735 (H.sapiens) S18735 centromere protein B - human
H3072A12	903.191	0.378179	0.049	Mm.274756	2810468K05Rik	216965	NM_144825.1	NA	RIKEN cDNA 2810468K05 gene
H3054C06	905.41	0.381394	0.0493	Mm.318969	Ppp1r14b	18938;384338	NM_008889.1	NA	protein phosphatase 1, regulatory (inhibitor) subunit 14B
H3047G08	907.44	0.351289	0.0496	Mm.132238	Crebbp	12914	NA	CA570019.1	CREB binding protein
H3026G06	907.483	0.370164	0.0495	Mm.87773	Tra1	22027	NM_011631.1	NA	tumor rejection antigen gp96
H3118C07	907.758	0.383718	0.0493	Mm.299398	Hspd1	15510	NM_010477.2	NA	heat shock protein 1 (chaperonin)
H3146E04	909.31	0.37529	0.0495	Mm.307051	2610028H07Rik	69232	NM_175143.2	NA	RIKEN cDNA 2610028H07 gene
H3105G04	909.316	0.37362	0.0494	Mm.19073	Map4k4	26921	NM_008696.1	NA	mitogen-activated protein kinase kinase kinase kinase 4
H3046A12	909.335	0.372729	0.0493	Mm.29193	Pdcd7	50996	NM_016688.1	NA	programmed cell death protein 7
H3077G06	909.933	0.37829	0.0493	Mm.21096	Eral1	57837	NM_022313.1	NA	Era (G-protein)-like 1 (E. coli)
H3114B12	912.331	0.365804	0.0495	Mm.312556	NA	NA	NA	CB557993.1	Transcribed sequences
H3009E12	913.12	0.380175	0.0497	Mm.126873	Ppie	56031	NM_019489.2	NA	peptidylprolyl isomerase E (cyclophilin E)
Cironi et al. Supplementary table 2: list of genes repressed by EWS/FLI-1
clone	rankprod	m	pfp	UniGene	Gene.name	Locus_link	RefSeq	GeneBank	Annotation
H3148D05	4.5546	-2.09912	0	Mm.56769	Dcn	13179	NM_007833.1	NA	decorin
H3125F10	5.6784	-2.07826	0	Mm.2679	Agtr2	11609	NM_007429.2	NA	angiotensin II receptor, type 2
H3113D03	6.2551	-2.05589	0	Mm.243802	Bnc	12173;73907	NM_007562.1	NA	basonuclin
P451	9.8361	-1.93788	0	Mm.22701	Gas1	14451	NM_008086.1	NA	growth arrest specific 1
H3104F03	14.9031	-1.67484	0	Mm.22479	Krt1-18	16668	NM_010664.1	NA	keratin complex 1, acidic, gene 18
H3108A04	15.0713	-1.80188	0	Mm.200608	Clu	12759	NM_013492.1	NA	clusterin
H3021B02	16.7601	-1.736	0	Mm.22479	Krt1-18	16668	NM_010664.1	NA	keratin complex 1, acidic, gene 18
H3059A11	23.2003	-1.47313	0	Mm.66222	Cxadr	13052	NM_009988.1	NA	coxsackievirus and adenovirus receptor
P702	23.9851	-1.53282	0	Mm.22479	Krt1-18	16668	NM_010664.1	NA	keratin complex 1, acidic, gene 18
H3109F04	27.0369	-1.47714	0	Mm.3798	Fah	14085	NM_010176.1	NA	fumarylacetoacetate hydrolase
P926	32.6915	-1.40431	0	Mm.14126	Mmp10	17384	NM_019471.1	NA	matrix metalloproteinase 10
N807	33.3118	-1.33789	0	Mm.166318	Cktsf1b1	23892	NM_011824.1	NA	cysteine knot superfamily 1, BMP antagonist 1
T260	34.0452	-1.35365	0	Mm.196189	Angptl4	57875	NM_020581.1	NA	angiopoietin-like 4
H3148G03	35.7274	-1.42082	0	Mm.55143	Dkk3	50781	NM_015814.2	NA	dickkopf homolog 3 (Xenopus laevis)
H3087C10	38.4009	-1.33134	0	Mm.260183	Arhgap6	11856	NM_009707.1	NA	Rho GTPase activating protein 6
H3022B01	39.3144	-1.42469	0	NA	NA	NA	NA	NA	EST
P307	40.8898	-1.34337	0	Mm.2416	Scin	20259	NM_009132.1	NA	scinderin
H3007G06	41.241	-1.3737	0	Mm.22479	Krt1-18	16668	NM_010664.1	NA	keratin complex 1, acidic, gene 18
H3134C05	42.0855	-1.53952	0	Mm.243085	Mglap	17313;223886	NM_008597.2	NA	matrix gamma-carboxyglutamate (gla) protein
H3141F05	43.3672	-1.29867	0	Mm.22701	Gas1	14451	NM_008086.1	NA	growth arrest specific 1
P949	46.9003	-1.27683	0	Mm.103593	Dkk2	56811	NM_020265.2	NA	dickkopf homolog 2 (Xenopus laevis)
T372	53.2054	-1.26847	0	Mm.27254	Enpp1	18605	NM_008813.2	NA	ectonucleotide pyrophosphatase/phosphodiesterase 1
P668	54.2186	-1.24298	0	Mm.166318	Cktsf1b1	23892	NM_011824.1	NA	cysteine knot superfamily 1, BMP antagonist 1
P650	54.255	-1.23447	0	Mm.3798	Fah	14085	NM_010176.1	NA	fumarylacetoacetate hydrolase
H3064F04	55.6881	-1.28455	0	Mm.13787	Cp	12870	NM_007752.1	NA	ceruloplasmin
H3011E11	62.9978	-1.18213	0	Mm.262421	Coh1	328526	NA	AK122302.1	Cohen syndrome homolog 1 (human)
P875	66.9622	-1.21591	0	Mm.55143	Dkk3	50781	NM_015814.2	NA	dickkopf homolog 3 (Xenopus laevis)
H3133B12	69.6953	-1.14242	0	Mm.351524	NA	NA	NA	AV321547.2	Transcribed sequences
H3089H03	69.9259	-1.12029	0	Mm.173291	NA	NA	NA	BG070671.2	Transcribed sequences
H3114H08	72.3799	-1.38949	0	Mm.271652	Lrrc17	74511	NA	BC030317.1	leucine rich repeat containing 17
P311	73.2077	-1.11904	0	Mm.103711	Cx3cl1	20312	NM_009142.2	NA	chemokine (C-X3-C motif) ligand 1
H3093D12	79.3124	-1.06673	0	Mm.312276	FLJ21610	381126	NA	BC049983.1	FLJ21610 protein
P310	81.4107	-1.0616	0	Mm.4660	Cxcl5	20311	NM_009141.1	NA	chemokine (C-X-C motif) ligand 5
H3057F11	85.1367	-1.0905	0	Mm.9749	Blnk	17060	NM_008528.3	NA	B-cell linker
H3132D08	91.9933	-1.07856	0	Mm.10281	Klhl5	71778	NM_175174.2	NA	kelch-like 5 (Drosophila)
H3119F10	94.7688	-1.11341	0	NA	NA	NA	NA	NA	EST
H3043F01	96.8526	-1.07582	0	Mm.329322	FHOS2	225288;78597	NM_175276.3	NA	formin-family protein FHOS2
H3135E03	97.3389	-1.05289	0	Mm.321642	NA	NA	NA	BY730990.1	Transcribed sequences
H3032B07	109.053	-0.997982	0	Mm.187470	AL024069	98496	NA	BC054112.1	expressed sequence AL024069
H3010E08	119.049	-0.948698	0	Mm.28440	Pthlh	19227	NM_008970.1	NA	parathyroid hormone-like peptide
H3067F12	119.299	-0.93016	0	Mm.332387	Pcdh7	54216	NM_018764.1	NA	protocadherin 7
H3090F02	126.817	-0.988791	0	Mm.204834	Slc1a3	20512	NM_148938.2	NA	solute carrier family 1 (glial high affinity glutamate transporter), member 3
P544	127.213	-0.96044	0	Mm.795	Csf1	12977	NM_007778.1	NA	colony stimulating factor 1 (macrophage)
T365	130.132	-0.964095	0	Mm.214554	Grb14	50915	NM_016719.1	NA	growth factor receptor bound protein 14
H3099F06	132.174	-0.957356	0	Mm.21591	4933424A20Rik	76860;74410	NA	AK037481.1	RIKEN cDNA 4933424A20 gene
H3092H03	132.711	-0.962407	0	Mm.240495	Osbpl6	99031	NM_145525.1	NA	oxysterol binding protein-like 6
H3063H06	146.201	-0.929885	0	Mm.274415	Glcci1	170772;338493	NM_178072.2;NM_133236.1	NA	glucocorticoid induced transcript 1
H3047F08	152.818	-0.847103	0	Mm.28844	AI429612	106581	NA	BC046457.1	expressed sequence AI429612
H3013G11	153.348	-0.912673	0	Mm.283968	Pdlim2	213019	NM_145978.1	NA	PDZ and LIM domain 2
H3114D03	154.724	-0.852303	0	Mm.2433	Man2a1	17158	NM_008549.1	NA	mannosidase 2, alpha 1
H3152D12	158.565	-0.85022	0	Mm.249555	Col3a1	12825	NM_009930.1	NA	procollagen, type III, alpha 1
H3111G06	158.699	-0.908063	0	Mm.265929	Vti1b	53612	NM_016800.2	NA	vesicle transport through interaction with t-SNAREs 1B homolog
H3147B04	163.494	-0.923304	0	Mm.16340	Fgfr2	14183;381968	NM_201601.1;NM_010207.1	NA	fibroblast growth factor receptor 2
T460	163.973	-0.876996	0	Mm.290320	Ccl2	20296	NM_011333.1	NA	chemokine (C-C motif) ligand 2
T240	169.642	-0.876996	0.0002	Mm.28262	Rgs2	19735	NM_009061.2	NA	regulator of G-protein signaling 2
H3066F01	173.108	-0.895663	0.0002	Mm.28262	Rgs2	19735	NM_009061.2	NA	regulator of G-protein signaling 2
P378	178.329	-0.932086	0.0002	Mm.5022	Mmp13	17386	NM_008607.1	NA	matrix metalloproteinase 13
H3157B02	187.364	-0.915936	0.0002	Mm.245851	Mox2	17470	NM_010818.2	NA	antigen identified by monoclonal antibody MRC OX-2
T092	187.964	-0.923851	0.0002	Mm.30824	Ch25h	12642	NM_009890.1	NA	cholesterol 25-hydroxylase
H3070B06	191.978	-0.79937	0.0002	Mm.124502	Rasa2	114713	NM_053268.1	NA	RAS p21 protein activator 2
H3151B07	193.853	-0.827769	0.0002	Mm.288898	Mllt3	70122	NM_029931.1;NM_027326.2	NA	myeloid/lymphoid or mixed lineage-leukemia translocation to 3 homolog (Drosophila)
P781	199.304	-0.806165	0.0003	Mm.278444	Tle1	21885	NM_011599.2	NA	transducin-like enhancer of split 1, homolog of Drosophila E(spl)
H3018H11	199.399	-0.847881	0.0003	Mm.246466	Kctd12	239217	NM_177715.2	NA	potassium channel tetramerisation domain containing 12
H3117F04	203.767	-0.819852	0.0005	Mm.249232	Golph4	73124	NM_175193.2	NA	golgi phosphoprotein 4
H3003F04	206.681	-0.780909	0.0005	Mm.27585	NA	270174	NA	CA772787.1	16 days embryo head cDNA, RIKEN full-length enriched library, clone:C130030N11 product:unclassifiable, full insert sequence
H3033E10	209.731	-0.785129	0.0005	Mm.27254	Enpp1	18605	NM_008813.2	NA	ectonucleotide pyrophosphatase/phosphodiesterase 1
H3019E06	210.054	-0.894054	0.0004	Mm.3973	Stx8	55943	NM_018768.1	NA	syntaxin 8
H3140A03	211.254	-0.770289	0.0004	Mm.292401	Zfp503	218820	NM_145459.3	NA	zinc finger protein 503
H3082C12	223.135	-0.802889	0.0006	Mm.288474	Spp1	20750;229584	NM_009263.1	NA	secreted phosphoprotein 1
H3070F07	223.633	-0.750494	0.0006	Mm.209385	Lpp	210126	NM_178665.3	NA	LIM domain containing preferred translocation partner in lipoma
H3086C03	230.218	-0.806922	0.001	Mm.200775	Tgfbr3	21814	NM_011578.1	NA	transforming growth factor, beta receptor III
H3121G09	230.552	-0.795358	0.001	Mm.158700	Cspg2	13003	NM_019389.1	NA	chondroitin sulfate proteoglycan 2
H3101B07	232.171	-0.76366	0.001	NA	NA	NA	NA	NA	EST
N762	242.502	-0.776454	0.0009	Mm.2619	Cck	12424	NM_031161.1	NA	cholecystokinin
H3034H03	242.709	-0.727857	0.0009	Mm.27913	2610016F04Rik	66923;76748	NM_025847.1	NA	RIKEN cDNA 2610016F04 gene
H3090B07	244.806	-0.731925	0.0009	Mm.347672	NA	NA	NA	BY362001.1	Transcribed sequences
H3157F06	245.369	-0.76048	0.0009	Mm.1222	Gap43	14432	NM_008083.2	NA	growth associated protein 43
H3106G12	251.148	-0.781653	0.001	Mm.238266	Mbnl2	105559	NM_175341.2	NA	muscleblind-like 2
H3053A12	251.756	-0.769797	0.001	Mm.28262	Rgs2	19735	NM_009061.2	NA	regulator of G-protein signaling 2
H3128F11	252.301	-0.856476	0.001	Mm.16340	Fgfr2	14183;381968	NM_201601.1;NM_010207.1	NA	fibroblast growth factor receptor 2
H3116C09	253.143	-0.794607	0.0011	Mm.332387	Pcdh7	54216	NM_018764.1	NA	protocadherin 7
H3052H06	255.599	-0.745164	0.0011	Mm.27363	Ppap2b	67916	NM_080555.1	NA	phosphatidic acid phosphatase type 2B
H3089D06	257.733	-0.762926	0.0011	Mm.28278	Cav	12389	NM_007616.2	NA	caveolin, caveolae protein
H3110B10	258.69	-0.751465	0.0011	Mm.335347	1810061M12Rik	67016	NA	BC056467.1	RIKEN cDNA 1810061M12 gene
H3010H08	260.135	-0.709104	0.0011	Mm.125874	Hunk	26559	NM_015755.1	NA	hormonally upregulated Neu-associated kinase
H3076C12	265.69	-0.719519	0.001	Mm.143689	Facl4	50790	NM_019477.2	NA	fatty acid-Coenzyme A ligase, long chain 4
H3052B06	272.154	-0.712646	0.001	Mm.146649	Abcb1b	18669	NM_011075.1	NA	ATP-binding cassette, sub-family B (MDR/TAP), member 1B
H3060E02	273.751	-0.754139	0.0011	Mm.332387	Pcdh7	54216	NM_018764.1	NA	protocadherin 7
T356	274.362	-0.806165	0.0011	NA	NA	NA	NA	AB042432	Complex I: NADH dehydrogenase subunit 6
H3130G10	276.532	-0.859614	0.0011	Mm.2787	Amacr	17117	NM_008537.1	NA	alpha-methylacyl-CoA racemase
H3004D10	278.917	-0.735524	0.0011	Mm.2238	Eif3s10	13669	NM_010123.1	NA	eukaryotic translation initiation factor 3, subunit 10 (theta)
H3022H03	282.633	-0.747342	0.0012	Mm.25559	Stk17b	98267	NM_133810.2	NA	serine/threonine kinase 17b (apoptosis-inducing)
H3024G04	284.828	-0.798366	0.0012	NA	NA	NA	NA	NA	EST
P545	291.25	-0.719519	0.0013	Mm.2020	Csrp2	13008	NM_007792.2	NA	cysteine and glycine-rich protein 2
H3157G06	296.863	-0.682696	0.0015	Mm.321640	NA	NA	NA	AV162392.1	Transcribed sequences
H3155B12	297.98	-0.686638	0.0015	Mm.74982	4932702G04Rik	105278	NM_053180.2	NA	RIKEN cDNA 4932702G04 gene
H3016H10	300.994	-0.709576	0.0014	Mm.4618	D030041N15Rik	223921;20683	NM_013672.1;NM_153416.1	NA	RIKEN cDNA D030041N15 gene
H3055D06	309.305	-0.749523	0.0016	NA	NA	NA	NA	NA	EST
T224	309.804	-0.673463	0.0016	Mm.347511	Stxbp4	20913	NM_011505.1	NA	syntaxin binding protein 4
H3077H08	313.009	-0.702046	0.0016	Mm.274376	Rdh10	98711	NM_133832.2	NA	retinol dehydrogenase 10 (all-trans)
H3093B06	313.046	-0.683623	0.0016	Mm.330210	D2Ertd145e	51869	NA	AK088688.1	DNA segment, Chr 2, ERATO Doi 145, expressed
H3031E01	313.69	-0.732884	0.0017	Mm.4871	Timp3	21859	NM_011595.1	NA	tissue inhibitor of metalloproteinase 3
H3109H03	325.984	-0.657445	0.0021	Mm.21288	Ell2	192657	NM_138953.1	NA	elongation factor RNA polymerase II 2
H3035B06	326.322	-0.688962	0.0021	Mm.296350	Son	20658	NA	BC046419.1	Son cell proliferation protein
H3109C02	332.114	-0.759258	0.0024	Mm.4871	Timp3	21859	NM_011595.1	NA	tissue inhibitor of metalloproteinase 3
H3022C10	350.263	-0.735043	0.0032	Mm.247272	AA408868	80859	NM_030612.1	NA	expreexpressed sequence AA408868
N763	353.038	-0.68571	0.0033	Mm.256765	Nfkb1	18033	NM_008689.1	NA	nuclear factor of kappa light chain gene enhancer in B-cells 1, p105
P024	363.968	-0.769059	0.0037	Mm.258803	NA	NA	NA	CA870343.1	0 day neonate kidney cDNA, RIKEN full-length enriched library, clone:D630049N15 product:unknown EST, full insert sequence
H3107D05	367.803	-0.661091	0.0038	Mm.141021	Ifitm3	66141	NM_025378.1	NA	interferon induced transmembrane protein 3
T227	371.379	-0.682464	0.0039	Mm.347407	Cebpd	12609	NM_007679.2	NA	CCAAT/enhancer binding protein (C/EBP), delta
H3021A07	376.709	-0.677841	0.0041	Mm.218891	Catnal1	54366	NM_018761.2	NA	catenin alpha-like 1
H3014E11	379.131	-0.690125	0.0042	Mm.146001	AW123240	101333	NA	BC004678.1	expressed sequence AW123240
H3028F03	382.304	-0.725709	0.0044	Mm.930	Ctsl	13039	NM_009984.2	NA	cathepsin L
H3144D01	383.357	-0.663602	0.0045	NA	NA	NA	NA	NA	EST
H3075F03	384.014	-0.882305	0.0045	Mm.347015	C1s	50908	NM_144938.1	NA	complement component 1, s subcomponent
H3089D05	387.153	-0.622821	0.0045	Mm.288898	Mllt3	70122	NM_029931.1;NM_027326.2	NA	myeloid/lymphoid or mixed lineage-leukemia translocation to 3 homolog (Drosophila)
H3054F12	390.927	-0.621488	0.0044	Mm.274452	2310007D03Rik	69484;11787	NA	U70210.1	RIKEN cDNA 2310007D03 gene
H3132E07	393.512	-0.68571	0.0047	Mm.2632	Lxn	17035	NM_016753.2	NA	latexin
H3090B02	395.262	-0.633076	0.0048	Mm.66222	Cxadr	13052	NM_009988.1	NA	coxsackievirus and adenovirus receptor
H3056B01	395.579	-0.67761	0.0048	NA	NA	NA	NA	NA	EST
H3036F06	399.793	-0.609112	0.0049	Mm.245077	Mfhas1	52065	NA	AK081646.1	malignant fibrous histiocytoma amplified sequence 1
H3052H04	402.466	-0.638681	0.005	NA	NA	NA	NA	NA	EST
H3152B08	402.937	-0.614182	0.005	Mm.248046	Dnajd1	66148	NM_025384.3	NA	DnaJ (Hsp40) homolog, subfamily D, member 1
H3052D04	405.703	-0.674153	0.0051	NA	NA	NA	NA	NA	EST
P114	406.051	-0.876466	0.005	Mm.18888	Lum	17022	NM_008524.1	NA	lumican
H3135H06	407.303	-0.741541	0.0052	Mm.301632	NA	227631	NA	AW553470.2	Hypothetical LOC227631 (LOC227631), mRNA
P010	407.998	-0.693388	0.0051	Mm.877	Cxcl10	15945	NM_021274.1	NA	chemokine (C-X-C motif) ligand 10
H3095A08	411.569	-0.641154	0.0054	NA	NA	NA	NA	NA	EST
H3116F10	419.273	-0.61352	0.0057	Mm.229404	NA	NA	NA	AW547474.2	Transcribed sequence with weak similarity to protein pir:I58401 (M.musculus) I58401 protein-tyrosine kinase
H3072E09	422.204	-0.638681	0.0057	Mm.256765	Nfkb1	18033	NM_008689.1	NA	nuclear factor of kappa light chain gene enhancer in B-cells 1, p105
H3040E06	427.178	-0.601431	0.0065	Mm.157190	Hmga2	15364	NM_178057.2;NM_010441.1	NA	high mobility group AT-hook 2
H3010C08	429.452	-0.606913	0.0066	Mm.211477	C820004H04Rik	208177;385644	NM_153412.1	NA	RIKEN cDNA C820004H04 gene
P779	430.351	-0.735283	0.0067	Mm.4871	Timp3	21859	NM_011595.1	NA	tissue inhibitor of metalloproteinase 3
H3016B06	430.463	-0.592919	0.0066	Mm.103500	Zdhhc21	68268	NM_026647.2	NA	zinc finger, DHHC domain containing 21
H3100H09	430.992	-0.597714	0.0067	Mm.103706	Mrps6	121022;53881	NM_017391.1;NM_080456.1	NA	mitochondrial ribosomal protein S6
H3029D12	438.25	-0.642279	0.0071	Mm.237103	2610507B11Rik	72503	NA	BC040464.1	RIKEN cDNA 2610507B11 gene
H3009D03	438.493	-0.623043	0.0071	Mm.34609	Plac8	231507	NM_139198.1	NA	placenta-specific 8
T463	438.543	-0.596841	0.007	Mm.256765	Nfkb1	18033	NM_008689.1	NA	nuclear factor of kappa light chain gene enhancer in B-cells 1, p105
H3021D06	444.269	-0.656308	0.0077	Mm.21623	Dhrs1	52585	NM_026819.2	NA	dehydrogenase/reductase (SDR family) member 1
H3121G10	449.948	-0.896737	0.0085	Mm.197518	Laptm4b	114128	NM_033521.2	NA	lysosomal-associated protein transmembrane 4B
T167	457.272	-0.58489	0.0088	Mm.10504	Pdpk1	18607	NM_011062.1	NA	3-phosphoinositide dependent protein kinase-1
H3023B03	462.467	-0.612858	0.0091	Mm.34609	Plac8	231507	NM_139198.1	NA	placenta-specific 8
P399	464.738	-0.634196	0.0094	Mm.1371	Pax3	18505	NM_008781.2	NA	paired box gene 3
H3118B03	465.704	-0.611976	0.0093	Mm.29855	Ptprf	19268	NM_011213.1	NA	protein tyrosine phosphatase, receptor type, F
H3048C11	466.437	-0.594225	0.0092	Mm.200161	Dhrsx	236082	NA	AJ296079.1	dehydrogenase/reductase (SDR family) X chromosome
H3069H04	467.698	-0.600118	0.0093	Mm.124502	Rasa2	114713	NM_053268.1	NA	RAS p21 protein activator 2
H3117C10	473.186	-0.809954	0.0102	Mm.273155	2610110G12Rik	73242	NM_028476.2	NA	RIKEN cDNA 2610110G12 gene
H3066G03	473.386	-0.743472	0.0102	NA	NA	NA	NA	NA	EST
H3028F04	476.947	-0.662232	0.0103	Mm.930	Ctsl	13039	NM_009984.2	NA	cathepsin L
H3022H11	485.24	-0.57497	0.0109	Mm.264673	NA	NA	NA	BY709046.1	Adult male tongue cDNA, RIKEN full-length enriched library, clone:2310009B15 product:unknown EST, full insert sequence
P537	485.43	-0.640479	0.0108	Mm.347407	Cebpd	12609	NM_007679.2	NA	CCAAT/enhancer binding protein (C/EBP), delta
H3052B12	488.709	-0.615287	0.0111	NA	NA	NA	NA	NA	EST
H3082C04	495.633	-0.567468	0.0114	Mm.248938	AU019489	104943	NM_027828.2	NA	expressed sequence AU019489
P376	496.599	-0.615066	0.0113	Mm.2055	Mmp12	17381	NM_008605.1	NA	matrix metalloproteinase 12
H3056F09	499.418	-0.595533	0.0116	NA	NA	NA	NA	NA	EST
H3126B07	503.426	-0.5664	0.0119	Mm.329929	NA	240888	NA	AY255596.1	Similar to G-protein coupled receptor (LOC240888), mRNA
H3063F07	509.806	-0.587489	0.0122	Mm.236453	4933403L16Rik	108802	NA	BY365107.1	RIKEN cDNA 4933403L16 gene
H3083D01	512.924	-0.645661	0.0124	Mm.303701	9930013L23Rik	80982;380622	NM_030728.2	NA	RIKEN cDNA 9930013L23 gene
H3128E07	515.026	-0.617056	0.0124	Mm.2020	Csrp2	13008	NM_007792.2	NA	cysteine and glycine-rich protein 2
H3024A09	515.03	-0.585107	0.0123	NA	NA	NA	NA	NA	EST
H3013F01	517.893	-0.558942	0.0125	Mm.6988	Alad	17025	NM_008525.3	NA	aminolevulinate, delta-, dehydratase
H3135D12	520.265	-0.64273	0.013	Mm.38450	2007-09-09	53860	NM_017380.1	NA	septin 9
H3109D06	522.825	-0.569822	0.0131	Mm.165807	F8a	14070	NM_007978.1	NA	factor 8-associated gene A
H3071E12	523.236	-0.665661	0.013	Mm.259333	NA	328326;18708	NM_183206.1	NA	Hypothetical protein C530050K14 (C530050K14), mRNA
H3061E05	524.371	-0.57025	0.0131	Mm.24842	NA	381658;71914	NA	BC003908.1	Similar to Anthrax toxin receptor 2 precursor (Capillary morphogenesis protein-2) (CMG-2) (LOC381658), mRNA
H3012A03	528.764	-0.56043	0.0133	Mm.211477	C820004H04Rik	208177;385644	NM_153412.1	NA	RIKEN cDNA C820004H04 gene
H3043H05	529.715	-0.510457	0.0132	Mm.16881	NA	NA	NA	C79451.1	Transcribed sequences
H3106H01	532.273	-0.545192	0.0135	Mm.17612	AI449705	103220	NA	BY384074.1	expressed sequence AI449705
H3070F08	533.406	-0.553214	0.0135	Mm.193925	Gna13	14674	NM_010303.2	NA	guanine nucleotide binding protein, alpha 13
H3116H10	536.729	-0.575185	0.0138	Mm.155708	Etv5	104156	NM_023794.2	NA	ets variant gene 5
H3135F08	536.815	-0.555121	0.0137	Mm.22513	Kifc3	16582	NM_010631.1	NA	kinesin family member C3
H3087H03	540.416	-0.568324	0.014	Mm.22379	5730555F13Rik	66660	NM_025690.1	NA	RIKEN cDNA 5730555F13 gene
H3049C04	540.639	-0.563838	0.0139	Mm.25259	NA	NA	NA	BY028123.1	0 day neonate lung cDNA, RIKEN full-length enriched library, clone:E030020K21 product:weakly similar to HYPOTHETICAL 13.8 KDA PROTEIN [Homo sapiens], full insert sequence
H3028A11	540.655	-0.564691	0.0138	Mm.2999	Smc2l1	14211	NM_008017.2	NA	SMC2 structural maintenance of chromosomes 2-like 1 (yeast)
H3020G09	544.723	-0.627494	0.0141	Mm.104617	9930104H07Rik	338367	NM_177390.2	NA	RIKEN cDNA 9930104H07 gene
H3022H05	545.028	-0.542038	0.014	Mm.302831	D130059P03Rik	320538	NM_177185.3	NA	RIKEN cDNA D130059P03 gene
H3118H02	550.494	-0.642955	0.0145	Mm.287857	Plagl1	22634	NM_009538.1	NA	pleiomorphic adenoma gene-like 1
H3118A10	553.304	-0.557879	0.0147	NA	NA	NA	NA	NA	EST
H3081A12	555.354	-0.548776	0.0148	Mm.143689	Facl4	50790	NM_019477.2	NA	fatty acid-Coenzyme A ligase, long chain 4
H3050B04	556.296	-0.559579	0.0148	Mm.172902	NA	NA	NA	C81543.1	Transcribed sequences
H3156B04	559.789	-0.559367	0.015	Mm.257073	Chn1	108699	NM_175752.1;NM_029716.1	NA	chimerin (chimaerin) 1
H3124H10	559.817	-0.698061	0.0149	Mm.249555	Col3a1	12825	NM_009930.1	NA	procollagen, type III, alpha 1
H3157H04	561.434	-0.640479	0.0151	NA	NA	NA	NA	NA	EST
H3117A06	563.781	-0.776207	0.0153	Mm.3544	Cacnb3	12297	NM_007581.1	NA	calcium channel, voltage-dependent, beta 3 subunit
H3092E09	568.61	-0.724993	0.0159	Mm.181959	Egr1	13653	NM_007913.2	NA	early growth response 1
T159	572.827	-0.618606	0.0167	Mm.29855	Ptprf	19268	NM_011213.1	NA	protein tyrosine phosphatase, receptor type, F
T412	574.879	-0.662004	0.0166	Mm.309296	Rims2	116838	NM_053271.1	NA	regulating synaptic membrane exocytosis 2
T378	575.266	-0.553214	0.0165	Mm.8681	Ptpn11	19247	NM_011202.2	NA	protein tyrosine phosphatase, non-receptor type 11
H3092E10	576.215	-0.544982	0.0165	Mm.236453	4933403L16Rik	108802	NA	BY365107.1	RIKEN cDNA 4933403L16 gene
H3002F06	579.335	-0.54393	0.0166	Mm.2238	Eif3s10	13669	NM_010123.1	NA	eukaryotic translation initiation factor 3, subunit 10 (theta)
H3127D02	579.98	-0.553214	0.0166	Mm.31795	NA	NA	NA	CB236075.1	10 days neonate cerebellum cDNA, RIKEN full-length enriched library, clone:B930075F07 product:unknown EST, full insert sequence
H3151G01	581.677	-0.510457	0.0166	Mm.279736	Sf3b1	81898	NM_031179.1	NA	splicing factor 3b, subunit 1
H3060C11	590.259	-0.603841	0.0172	Mm.136586	Smox	228608	NM_145533.1	NA	spermine oxidase
P146	596.51	-0.542248	0.018	Mm.31915	Cav2	12390	NM_016900.2	NA	caveolin 2
H3097F04	597.169	-0.657673	0.0181	Mm.27227	5730469M10Rik	70564	NM_027464.1	NA	RIKEN cDNA 5730469M10 gene
H3141C03	598.381	-0.536168	0.0182	Mm.174256	C77892	96875	NM_133780.2	NA	expressed sequence C77892
H3066F05	599.383	-0.540778	0.0182	NA	NA	NA	NA	NA	EST
H3071D01	603.393	-0.522841	0.0187	Mm.38878	A630053O10	268687	NA	BC042790.1	hypothetical protein A630053O10
H3070F06	603.975	-0.631064	0.0186	Mm.245867	Impk	69718	NA	BC052463.1	inositol polyphosphate multikinase
H3143C06	608.558	-0.546245	0.0193	Mm.6442	Pkd2	18764	NM_008861.2	NA	polycystic kidney disease 2
T377	612.117	-0.540359	0.0198	Mm.28405	Sgk	20393	NM_011361.1	NA	serum/glucocorticoid regulated kinase
H3051E10	613.659	-0.605815	0.0198	Mm.21978	5330431N19Rik	226162	NM_172639.1	NA	RIKEN cDNA 5330431N19 gene
P351	615.741	-0.550465	0.02	Mm.22622	Wnt5b	22419	NM_009525.2	NA	wingless-related MMTV integration site 5B
H3129G10	617.74	-0.792857	0.0202	Mm.182693	NA	NA	NA	AW552101.2	Transcribed sequences
H3040A05	626.743	-0.533242	0.0212	Mm.227202	2310058J06Rik	97064	NM_133784.1	NA	RIKEN cDNA 2310058J06 gene
H3116F06	628.033	-0.524293	0.0215	Mm.249437	E130016E03Rik	320890	NM_177285.1	NA	RIKEN cDNA E130016E03 gene
H3067G12	628.982	-0.53575	0.0214	Mm.320785	NA	NA	NA	BY012283.1	ES cells cDNA, RIKEN full-length enriched library, clone:C330046E03 product:weakly similar to KIAA0542 PROTEIN (FRAGMENT) [Homo sapiens], full insert sequence
H3043G07	630.035	-0.532199	0.0215	Mm.100665	D1Ertd251e	27878	NM_030245.2	NA	DNA segment, Chr 1, ERATO Doi 251, expressed
P222	638.855	-0.520149	0.0225	Mm.275742	Igf1r	16001;320387	NM_177149.2;NM_010513.1	NA	insulin-like growth factor I receptor
H3051A04	642.406	-0.554273	0.0229	Mm.234882	Stard5	170460	NM_023377.4	NA	StAR-related lipid transfer (START) domain containing 5
H3145A06	643.962	-0.748796	0.023	Mm.1396	Slc30a3	22784	NM_011773.1	NA	solute carrier family 30 (zinc transporter), member 3
P272	653.385	-0.591397	0.0242	NA	NA	NA	NA	NA	EST
H3040A12	657.827	-0.519942	0.0245	Mm.269474	Ctcf	13018	NM_181322.2;NM_007794.1	NA	CCCTC-binding factor
H3092G08	658.307	-0.509019	0.0245	Mm.261045	Ppm1a	19042	NM_008910.2	NA	protein phosphatase 1A, magnesium dependent, alpha isoform
H3117G10	665.503	-0.753896	0.0256	NA	NA	NA	NA	NA	EST
H3114H12	667.566	-0.600774	0.0256	Mm.249555	Col3a1	12825	NM_009930.1	NA	procollagen, type III, alpha 1
H3089H07	668.599	-0.521183	0.0257	Mm.221992	Yap	22601	NM_009534.1	NA	yes-associated protein
H3085E10	674.007	-0.758526	0.0265	NA	NA	NA	NA	NA	EST
H3073D12	677.758	-0.521805	0.0269	NA	NA	NA	NA	NA	EST
H3059H03	678.059	-0.484792	0.0269	Mm.147091	Cugbp2	14007	NM_010160.1	NA	CUG triplet repeat,RNA binding protein 2
H3096H12	679.003	-0.554485	0.027	Mm.4141	Vldlr	22359	NM_013703.1	NA	very low density lipoprotein receptor
H3132A10	680.145	-0.514573	0.0269	NA	NA	NA	NA	NA	EST
H3123C06	693.73	-0.513131	0.0291	Mm.274376	Rdh10	98711	NM_133832.2	NA	retinol dehydrogenase 10 (all-trans)
P554	697.394	-0.49981	0.0294	Mm.9474	Twist2	13345	NM_007855.1	NA	twist homolog 2 (Drosophila)
H3078G06	698.588	-0.508609	0.0295	Mm.345687	NA	NA	NA	BY443402.1	Transcribed sequence with strong similarity to protein ref:NP_077795.1 (M.musculus) hypothetical protein, MGC: 7513; hypothetical protein MGC7513 [Mus musculus]
H3072G10	702.637	-0.503487	0.0302	Mm.11815	B230312B02Rik	228005;382157	NA	U91923.1	RIKEN cDNA B230312B02 gene
H3015B06	704.539	-0.496346	0.0304	Mm.271222	Eif5	217869;107883	NM_173363.2	NA	eukaryotic translation initiation factor 5
H3053H09	705.851	-0.498994	0.0309	NA	NA	NA	NA	NA	EST
H3146B05	708.825	-0.52533	0.0313	Mm.32497	C230080I20Rik	232539	NA	AK129335.1	RIKEN cDNA C230080I20 gene
H3010H10	709.781	-0.5041	0.0313	Mm.298256	2210401K01Rik	72289	NA	CA563993.1	RIKEN cDNA 2210401K01 gene
H3045G06	715.378	-0.489443	0.0324	Mm.174256	C77892	96875	NM_133780.2	NA	expressed sequence C77892
H3102C06	715.867	-0.503078	0.0325	Mm.274553	Slc6a8	102857	NM_133987.1	NA	solute carrier family 6 (neurotransmitter transporter, creatine), member 8
H3054E03	719.485	-0.517668	0.0327	NA	NA	NA	NA	NA	EST
H3023F02	720.399	-0.507378	0.0327	Mm.296409	Pip5k1b	18720	NM_008847.2	NA	phosphatidylinositol-4-phosphate 5-kinase, type 1 beta
H3150G01	722.091	-0.584241	0.0329	Mm.193	Itm2a	16431	NM_008409.1	NA	integral membrane protein 2A
H3033C07	723.512	-0.506353	0.033	Mm.6799	Fhl2	14200	NM_010212.1	NA	four and a half LIM domains 2
H3048A09	724.68	-0.498383	0.0331	Mm.209385	Lpp	210126	NM_178665.3	NA	LIM domain containing preferred translocation partner in lipoma
H3040G06	725.761	-0.521183	0.033	Mm.260256	Eif4g1	208643;320196	NA	BC058950.1	eukaryotic translation initiation factor 4, gamma 1
H3123B11	733.286	-0.503078	0.0342	NA	NA	NA	NA	NA	EST
H3145H12	735.832	-0.479553	0.0344	Mm.136291	NA	NA	NA	BY001927.1	Transcribed sequence with moderate similarity to protein sp:O75376 (H.sapiens) NCR1_HUMAN Nuclear receptor co-repressor 1
P722	737.225	-0.47353	0.0348	Mm.30837	Ndr1	17988;17990	NM_008681.1;NM_010884.1	NA	N-myc downstream regulated 1
H3153F11	739.888	-0.500218	0.0352	Mm.22379	5730555F13Rik	66660	NM_025690.1	NA	RIKEN cDNA 5730555F13 gene
H3129E10	742.135	-0.73865	0.0354	Mm.8538	Sh2bpsm1	20399	NM_011363.1	NA	SH2-B PH domain containing signaling mediator 1
H3132B06	745.025	-0.505738	0.0358	NA	NA	NA	NA	NA	EST
H3037C08	746.249	-0.472129	0.0359	Mm.348466	NA	NA	NA	C77540.1	Transcribed sequences
H3092H01	746.541	-0.562133	0.0358	Mm.217787	Atp6v1a1	11964	NM_007508.2	NA	ATPase, H+ transporting, V1 subunit A, isoform 1
T449	747.626	-0.508403	0.036	Mm.253424	Il1rap	16180	NM_008364.1;NM_134103.1	NA	interleukin 1 receptor accessory protein
H3102C05	748.722	-0.498586	0.036	Mm.138462	NA	NA	NA	BY217118.1	Activated spleen cDNA, RIKEN full-length enriched library, clone:F830005C19 product:unknown EST, full insert sequence
H3049F11	749.382	-0.528448	0.036	Mm.297862	NA	NA	NA	BY019013.1	ES cells cDNA, RIKEN full-length enriched library, clone:C330022M23 product:unclassifiable, full insert sequence
H3140C04	750.188	-0.475535	0.0359	Mm.321053	NA	NA	NA	CA570599.1	Adult male pituitary gland cDNA, RIKEN full-length enriched library, clone:5330429B09 product:unknown EST, full insert sequence
P071	752.03	-0.492484	0.0361	Mm.18474	Ccnh	66671	NM_023243.2	NA	cyclin H
T439	756.391	-0.604718	0.0366	Mm.246513	Fos	14281	NM_010234.2	NA	FBJ osteosarcoma oncogene
H3017D05	760.353	-0.489241	0.0371	Mm.263189	5730494M16Rik	66648	NA	BC060253.1	RIKEN cDNA 5730494M16 gene
H3148A03	762.57	-0.466736	0.0375	Mm.41272	D10Ucla1	28193	NA	BC004607.1	DNA segment, Chr 10, University of California at Los Angeles 1
H3057G07	766.191	-0.499402	0.0384	Mm.260623	Dock7	67299;381603	NM_026082.1	NA	dedicator of cytokinesis 7
H3108H02	766.347	-0.517668	0.0383	Mm.286495	Sh3kbp1	58194	NM_021389.3	NA	SH3-domain kinase binding protein 1
H3099D06	766.419	-0.465938	0.0381	Mm.23847	Lrp2	14725;381369	NA	Y08566.1	low density lipoprotein receptor-related protein 2
H3097D07	775.957	-0.452846	0.0397	Mm.14297	Nr2f1	13865	NM_010151.1	NA	nuclear receptor subfamily 2, group F, member 1
H3144C12	777.389	-0.476338	0.04	Mm.24586	NA	229937	NA	CA575372.1	Similar to hypothetical protein FLJ20729 (LOC229937), mRNA
H3157B08	777.436	-0.459576	0.0399	Mm.245446	1810043M20Rik	226562	NA	BC037745.1	RIKEN cDNA 1810043M20 gene
P120	778.684	-0.487015	0.04	Mm.29389	Krt2-8	16691;53622	NM_008344.1;NM_011433.1;NM_016879.2;NM_031170.1;NM_146064.1;NM_153194.1;NM_153533.1	NA	keratin complex 2, basic, gene 8
H3104H04	783.844	-0.47333	0.0407	Mm.92529	Ubqln2	54609	NM_018798.2	NA	ubiquilin 2
H3082F04	783.913	-0.671623	0.0406	Mm.34131	1500005K14Rik	76566	NA	AK005164.1	RIKEN cDNA 1500005K14 gene
H3049E11	783.953	-0.494312	0.0404	Mm.7281	Col5a1	12831	NM_015734.1	NA	procollagen, type V, alpha 1
H3114D02	786.256	-0.491267	0.041	Mm.178818	D8Ertd325e	66855	NM_025804.1	NA	DNA segment, Chr 8, ERATO Doi 325, expressed
H3083H05	787.323	-0.478145	0.0411	Mm.297155	4833421E05Rik	67732;380827	NM_026347.2	NA	RIKEN cDNA 4833421E05 gene
H3043C12	788.412	-0.46554	0.0412	Mm.31342	C79267	212632	NM_183148.1	NA	expressed sequence C79267
H3103D02	790.129	-0.0418626	0.0413	Mm.21577	9430078B04	241846	NM_177727.2	NA	hypothetical protein 9430078B04
H3047C02	796.32	-0.49147	0.0423	NA	NA	NA	NA	NA	EST
H3154B08	806.015	-0.490253	0.0441	NA	NA	NA	NA	NA	EST
H3064G05	808.299	-0.524915	0.0448	Mm.347862	NA	382791;66970	NM_024186.1	NA	Single-stranded DNA binding protein 2 (Ssbp2), mRNA
H3005F06	819.259	-0.451662	0.0471	Mm.38241	Irak1	16179	NM_008363.1	NA	interleukin-1 receptor-associated kinase 1
P546	819.402	-0.490253	0.0469	Mm.236553	Ctsb	13030	NM_007798.1	NA	cathepsin B
H3008H09	819.6	-0.426625	0.0468	Mm.4105	Lmnb1	16906	NM_010721.1	NA	lamin B1
H3146E12	823.033	-0.484187	0.0471	Mm.324474	2610510E10Rik	72193	NA	BC048359.1	RIKEN cDNA 2610510E10 gene
H3082E12	824.75	-0.459774	0.0472	Mm.945	Ptpre	19267	NM_011212.2	NA	protein tyrosine phosphatase, receptor type, E
T127	824.875	-0.557242	0.0472	Mm.9122	Pon3	269823	NM_173006.1	NA	paraoxonase 3
H3147E11	826.11	-0.478949	0.0473	Mm.29855	Ptprf	19268	NM_011213.1	NA	protein tyrosine phosphatase, receptor type, F
H3035E04	827.508	-0.43226	0.0474	Mm.330210	D2Ertd145e	51869	NA	AK088688.1	DNA segment, Chr 2, ERATO Doi 145, expressed
H3111B08	828.766	-0.459973	0.0474	Mm.18344	Psmc3ip	19183	NM_008949.2	NA	proteasome (prosome, macropain) 26S subunit, ATPase 3, interacting protein
P314	831.064	-0.562133	0.0479	Mm.19155	Sfrp2	20319	NM_009144.1	NA	secreted frizzled-related sequence protein 2
H3120G12	832.004	-0.443791	0.0478	Mm.23973	NA	NA	NA	CA751311.1	16 days embryo head cDNA, RIKEN full-length enriched library, clone:C130083H14 product:unknown EST, full insert sequence
H3084G03	832.782	-0.571107	0.0478	Mm.246513	Fos	14281	NM_010234.2	NA	FBJ osteosarcoma oncogene
H3042D09	838.452	-0.494922	0.0487	Mm.46044	Akap9	100986	NM_194462.1	NA	A kinase (PRKA) anchor protein (yotiao) 9
H3042F09	840.782	-0.463748	0.0492	Mm.306818	Dusp19	68082	NM_024438.2	NA	dual specificity phosphatase 19
T140	841.527	-0.465938	0.0491	Mm.281379	Casp6	12368	NM_009811.2	NA	caspase 6
H3129A06	845.853	-0.558092	0.0498	Mm.102979	NA	NA	NA	AI427930.1	Transcribed sequence with weak similarity to protein pir:I58401 (M.musculus) I58401 protein-tyrosine kinase
P404	846.56	-0.556606	0.0497	Mm.4146	Pdgfrb	18596	NM_008809.1	NA	platelet derived growth factor receptor, beta polypeptide
Cironi et al. Supplementary table 2: list of genes induceded by EWS/FLI-1
clone	rankprod	m	pfp	UniGene	Gene.name	Locus_link	RefSeq	GeneBank	Annotation
H3076B01	1.3797	4.69198	0	Mm.2390	Cited1	12705	NM_007709.3	NA	Cbp/p300-interacting transactivator with Glu/Asp-rich carboxy-terminal domain 1
T214	4.8942	3.46292	0	Mm.4873	Dlx5	13395	NM_198854.1;NM_010056.2	NA	distal-less homeobox 5
H3120E07	5.1774	3.34784	0	Mm.20144	Serpinb1a	66222	NM_025429.1	NA	serine (or cysteine) proteinase inhibitor, clade B, member 1a
N782	5.2939	2.95984	0	Mm.273177	Krt1-19	16669	NM_008471.1	NA	keratin complex 1, acidic, gene 19
T158	5.9549	3.06776	0	Mm.268521	Igf1	16000	NM_184052.1;NM_010512.2	NA	insulin-like growth factor 1
H3122H02	10.8801	2.41238	0	Mm.110597	NA	NA	NA	CA566282.1	10 days neonate skin cDNA, RIKEN full-length enriched library, clone:4732482M10 product:unknown EST, full insert sequence
H3003A10	12.7502	2.46315	0	Mm.30144	CtlA2a	116913;13024	NM_007796.1;NM_026429.1	NA	cytotoxic T lymphocyte-associated protein 2 alpha
H3144A06	13.7118	2.42008	0	Mm.268521	Igf1	16000	NM_184052.1;NM_010512.2	NA	insulin-like growth factor 1
H3116H12	13.8035	2.25317	0	Mm.45191	Thsd2	72780	NM_028351.1	NA	thrombospondin, type I, domain 2
H3052F12	16.0961	2.27202	0	NA	NA	NA	NA	NA	EST
H3082B04	17.1477	2.12658	0	Mm.19669	Pfkfb3	170768	NM_172976.1;NM_133232.1	NA	6-phosphofructo-2-kinase/fructose-2,6-biphosphatase 3
H3022G09	17.33	2.15704	0	Mm.273177	Krt1-19	16669	NM_008471.1	NA	keratin complex 1, acidic, gene 19
N750	17.669	2.25429	0	Mm.268521	Igf1	16000	NM_184052.1;NM_010512.2	NA	insulin-like growth factor 1
H3012F11	18.6624	2.07437	0	Mm.243632	AA536743	100532	NM_145923.1	NA	expressed sequence AA536743
P637	21.3441	2.17527	0	Mm.14543	Edn1	13614	NM_010104.2	NA	endothelin 1
H3022D05	25.237	1.89623	0	Mm.30144	CtlA2a	116913;13024	NM_007796.1;NM_026429.1	NA	cytotoxic T lymphocyte-associated protein 2 alpha
P886	26.2204	1.83935	0	Mm.42095	Sfrp4	20379	NM_016687.1	NA	secreted frizzled-related sequence protein 4
H3099C09	27.5661	1.8908	0	Mm.268521	Igf1	16000	NM_184052.1;NM_010512.2	NA	insulin-like growth factor 1
H3109H11	30.945	1.69506	0	Mm.133825	Crip2	68337	NM_024223.1	NA	cysteine rich protein 2
H3157B06	32.5542	1.93187	0	NA	NA	NA	NA	NA	EST
H3024G12	36.7052	1.67992	0	Mm.274426	Hs3st3b	54710	NM_018805.1	NA	heparan sulfate (glucosamine) 3-O-sulfotransferase 3B
H3115A08	36.7183	1.80281	0	Mm.263124	Ly6a	110454	NM_010738.2	NA	lymphocyte antigen 6 complex, locus A
H3015H02	39.0103	1.67152	0	Mm.272569	Serpinb9	20723	NM_009256.2	NA	serine (or cysteine) proteinase inhibitor, clade B, member 9
H3013D11	41.4465	1.68055	0	Mm.147226	Mt2	17750	NM_008630.1	NA	metallothionein 2
H3134F05	41.9701	1.5913	0	Mm.37199	Gstm1	14862	NM_010358.2	NA	glutathione S-transferase, mu 1
H3070F02	45.1055	1.50584	0	Mm.258094	B3gnt1	53625	NM_016888.4	NA	UDP-GlcNAc:betaGal beta-1,3-N-acetylglucosaminyltransferase 1
H3132G08	45.1586	1.5062	0	Mm.5071	Sema3c	20348	NM_013657.3	NA	sema domain, immunoglobulin domain (Ig), short basic domain, secreted, (semaphorin) 3C
T336	45.9813	1.51506	0	Mm.251322	Eno3	13808	NM_007933.2	NA	enolase 3, beta muscle
H3059A08	48.2346	1.46744	0	Mm.27286	Ptplb	70757	NM_023587.1	NA	protein tyrosine phosphatase-like (proline instead of catalytic arginine), member b
H3042B09	48.4985	1.5997	0	Mm.272135	Dhh	13363	NM_007857.2	NA	desert hedgehog
H3103F05	48.9673	1.60374	0	Mm.18905	Man1c1	230815	NA	BC030443.1	mannosidase, alpha, class 1C, member 1
H3094D04	49.6402	1.49098	0	Mm.66056	Mbc2	23943	NM_011843.1	NA	membrane bound C2 domain containing protein
H3029C03	51.2956	1.48893	0	Mm.89918	Podxl	27205	NM_013723.2	NA	podocalyxin-like
H3036D02	56.5417	1.4211	0	Mm.200692	Eomes	13813	NA	AF013281.1	eomesodermin homolog (Xenopus laevis)
H3133A06	60.2831	1.44095	0	Mm.37199	Gstm1	14862	NM_010358.2	NA	glutathione S-transferase, mu 1
T478	68.1829	1.31742	0	Mm.308647	Sstr2	20606	NM_009217.1	NA	somatostatin receptor 2
H3129C10	70.1311	1.47436	0	Mm.181074	2610001E17Rik	67896	NM_026439.1	NA	RIKEN cDNA 2610001E17 gene
P807	70.4806	1.40953	0	Mm.3217	Ass1	11898	NM_007494.2	NA	argininosuccinate synthetase 1
H3144F06	76.2999	1.46048	0	Mm.381	Adfp	11520	NM_007408.2	NA	adipose differentiation related protein
H3060A11	78.5934	1.26231	0	Mm.7331	Pbx3	18516	NM_016768.1	NA	pre B-cell leukemia transcription factor 3
P407	85.3674	1.21332	0	Mm.250422	Serpine1	18787	NM_008871.1	NA	serine (or cysteine) proteinase inhibitor, clade E, member 1
H3019H07	89.0677	1.24744	0	Mm.288186	Akp2	11647	NM_007431.1	NA	alkaline phosphatase 2, liver
H3002H04	89.1742	1.25532	0	Mm.258094	B3gnt1	53625	NM_016888.4	NA	UDP-GlcNAc:betaGal beta-1,3-N-acetylglucosaminyltransferase 1
H3046B11	89.2638	1.2375	0	Mm.264912	Gata6	14465	NM_010258.1	NA	GATA binding protein 6
H3089E12	92.3026	1.25435	0	Mm.5071	Sema3c	20348	NM_013657.3	NA	sema domain, immunoglobulin domain (Ig), short basic domain, secreted, (semaphorin) 3C
H3022D08	94.4102	1.31365	0	Mm.349483	NA	NA	NA	BG064659.2	Retinoic acid induced 3, mRNA (cDNA clone IMAGE:4989234), partial cds
H3016E03	96.0284	1.19283	0	Mm.21767	Cdh5	12562	NM_009868.3	NA	cadherin 5
H3137B11	97.6203	1.21139	0	Mm.335639	Mest	17294	NM_008590.1	NA	mesoderm specific transcript
H3100F11	100.384	1.14939	0	Mm.24887	Npl	74091	NM_028749.1	NA	N-acetylneuraminate pyruvate lyase
H3068D08	102.997	1.20345	0	Mm.269596	Fgd6	13998	NM_053072.2	NA	FYVE, RhoGEF and PH domain containing 6
P701	103.638	1.13086	0	Mm.4325	Klf4	16600	NM_010637.1	NA	Kruppel-like factor 4 (gut)
H3144H04	105.224	1.24019	0	Mm.347437	Gstm6	14867	NM_008184.1	NA	glutathione S-transferase, mu 6
H3137H11	106.727	1.16787	0	Mm.31770	2010301N04Rik	72103	NM_024251.2	NA	RIKEN cDNA 2010301N04 gene
H3017G07	107.504	1.13297	0	Mm.291754	NA	211623	NA	BC032982.1	Hypothetical LOC211623 (LOC211623), mRNA
H3024G03	108.985	1.14274	0	Mm.40482	NA	NA	NA	CB525145.1	Transcribed sequences
H3154G07	109.667	1.15322	0	Mm.29254	Igfbp3	16009	NM_008343.1	NA	insulin-like growth factor binding protein 3
P283	110.599	1.3133	0	Mm.35738	Catns	12388	NM_007615.1	NA	catenin src
P855	116.493	1.13133	0	Mm.2923	Il2rg	16186	NM_013563.2	NA	interleukin 2 receptor, gamma chain
H3131D09	116.862	1.26321	0	Mm.181074	2610001E17Rik	67896	NM_026439.1	NA	RIKEN cDNA 2610001E17 gene
H3017F04	117.314	1.12816	0	Mm.28663	Abcb6	74104	NM_023732.2	NA	ATP-binding cassette, sub-family B (MDR/TAP), member 6
H3115D06	119.049	1.15924	0	Mm.271765	Arrdc3	105171	NM_178917.2	NA	arrestin domain containing 3
H3036B04	119.071	1.12181	0	Mm.350682	NA	NA	NA	CK334475.1	Transcribed sequences
H3016F12	119.612	1.11183	0	Mm.273241	NA	NA	NA	CA567044.1	Clone IMAGE:5345295, mRNA
P068	122.1	1.06695	0	Mm.264912	Gata6	14465	NM_010258.1	NA	GATA binding protein 6
H3101A05	122.544	1.16305	0	Mm.26700	AU040576	101772	NM_178642.3	NA	expressed sequence AU040576
H3072B10	131.592	1.0878	0.0002	Mm.18503	Ninj1	18081	NM_013610.1	NA	ninjurin 1
H3050C11	136.265	1.08508	0.0003	Mm.268798	Slco3a1	108116	NM_023908.1	NA	solute carrier organic anion transporter family, member 3a1
H3027E05	136.385	1.10434	0.0003	Mm.4610	Upp1	22271	NM_009477.1	NA	uridine phosphorylase 1
H3005C01	137.875	1.09106	0.0003	Mm.273288	Rap2b	74012	NM_028712.3	NA	RAP2B, member of RAS oncogene family
P612	139.923	1.11063	0.0003	Mm.158662	Cldn3	12739	NM_009902.2	NA	claudin 3
H3108A08	140.029	1.08311	0.0003	Mm.17629	Card10	105844	NM_130859.2	NA	caspase recruitment domain family, member 10
H3155C06	140.713	1.017	0.0003	Mm.29742	Cd24a	12484	NM_009846.1	NA	CD24a antigen
H3094H01	142.863	1.02913	0.0003	Mm.83981	4933428L19Rik	71198	NA	AK016972.1	RIKEN cDNA 4933428L19 gene
H3005H07	144.251	1.04977	0.0003	Mm.271819	1810031K02Rik	69780	NM_133716.2	NA	RIKEN cDNA 1810031K02 gene
H3086H09	145.529	1.11563	0.0003	Mm.22261	Net1	56349	NM_019671.1	NA	neuroepithelial cell transforming gene 1
H3002G07	147.842	1.0635	0.0003	Mm.264912	Gata6	14465	NM_010258.1	NA	GATA binding protein 6
H3047H06	148.683	1.1137	0.0003	Mm.25670	1700110N18Rik	73569;386136	NA	BY007504.1	RIKEN cDNA 1700110N18 gene
H3125C09	148.824	1.05471	0.0003	Mm.45191	Thsd2	72780	NM_028351.1	NA	thrombospondin, type I, domain 2
H3082D09	150.205	1.03612	0.0003	Mm.13849	Hspb1	15507	NM_013560.1	NA	heat shock protein 1
H3098G03	152.006	0.993348	0.0002	Mm.265985	Stim2	116873	NM_054083.1	NA	stromal interaction molecule 2
H3001B08	154.997	1.01643	0.0002	Mm.304032	Lyn	17096	NM_010747.1	NA	Yamaguchi sarcoma viral (v-yes-1) oncogene homolog
P371	155.158	1.01021	0.0002	Mm.335639	Mest	17294	NM_008590.1	NA	mesoderm specific transcript
H3138F11	155.839	1.06846	0.0002	Mm.277687	Centd2	69710;381942	NM_027180.2;NM_198096.1	NA	centaurin, delta 2
H3078D03	156.478	1.03584	0.0002	Mm.29846	Ndr4	234593	NM_145602.1	NA	N-myc downstream regulated 4
H3044H09	156.8	0.992333	0.0002	Mm.214959	BB128963	233315	NM_172742.1	NA	expressed sequence BB128963
H3056E08	160.749	1.04278	0.0002	Mm.3238	Ampd3	11717	NM_009667.1	NA	AMP deaminase 3
H3061D01	163.067	1.05998	0.0002	Mm.97	Semcap2	54120	NM_016867.1	NA	semaF cytoplasmic domain associated protein 2
P260	163.762	1.04299	0.0002	NA	NA	NA	NA	NA	EST
H3140E06	166.115	1.05533	0.0002	Mm.30246	Cd151	12476	NM_009842.1	NA	CD151 antigen
H3097E03	167.609	1.0263	0.0002	Mm.21454	Cbr2	12409	NM_007621.1	NA	carbonyl reductase 2
H3015C08	172.041	0.996678	0.0002	Mm.155058	D13Wsu14e	28078	NM_023746.3	NA	DNA segment, Chr 13, Wayne State University 14, expressed
H3022E01	172.569	1.06129	0.0002	Mm.66056	Mbc2	23943	NM_011843.1	NA	membrane bound C2 domain containing protein
P259	176.038	1.08093	0.0002	NA	NA	NA	NA	NA	EST
H3020F06	179.243	0.947704	0.0002	Mm.294166	Snx10	71982	NM_028035.2	NA	sorting nexin 10
H3086E02	179.894	0.963696	0.0002	Mm.222738	Obox5	252829	NM_145709.1	NA	oocyte specific homeobox 5
T274	180.936	0.972252	0.0002	Mm.273874	Pfkp	56421	NM_019703.2	NA	phosphofructokinase, platelet
P846	183.941	0.96547	0.0002	Mm.5244	Crem	12916	NM_013498.1	NA	cAMP responsive element modulator
H3150C09	192.05	1.10313	0.0002	Mm.46653	1500004A08Rik	216505	NM_178149.2	NA	RIKEN cDNA 1500004A08 gene
H3006E07	193.202	0.933875	0.0002	Mm.273241	NA	NA	NA	CA567044.1	Clone IMAGE:5345295, mRNA
H3050H04	194.59	1.02673	0.0002	NA	NA	NA	NA	NA	EST
H3022D10	195.385	0.996895	0.0002	Mm.29586	NA	NA	NA	BY004081.1	10 days neonate medulla oblongata cDNA, RIKEN full-length enriched library, clone:B830039F09 product:BRAIN ACID SOLUBLE PROTEIN 1 (BASP1 PROTEIN) (NEURONAL AXONAL MEMBRANE PROTEIN NAP-22) homolog [Rattus norvegicus], full insert sequence
H3082B03	195.861	0.985573	0.0002	Mm.247544	Mylk	107589;385623	NM_139300.2	NA	myosin, light polypeptide kinase
H3015B01	197.975	0.954271	0.0002	Mm.4325	Klf4	16600	NM_010637.1	NA	Kruppel-like factor 4 (gut)
H3112E12	204.802	0.965618	0.0002	Mm.30059	Marcks	17118	NM_008538.1	NA	myristoylated alanine rich protein kinase C substrate
H3143B04	205.252	1.03619	0.0002	Mm.178	Cryab	12955	NM_009964.1	NA	crystallin, alpha B
H3114B06	208.559	0.946357	0.0002	NA	NA	NA	NA	NA	EST
H3156B03	211.466	0.968644	0.0002	Mm.276226	Sesn1	140742	NA	BC055753.1	sestrin 1
H3022D06	212.114	0.989066	0.0002	Mm.2923	Il2rg	16186	NM_013563.2	NA	interleukin 2 receptor, gamma chain
H3029B03	220.904	0.926303	0.0002	Mm.303386	Lama1	16772	NM_008480.1	NA	laminin, alpha 1
H3009C10	221.027	1.03259	0.0002	Mm.45371	Serpinb9b	20706	NM_011452.1	NA	serine (or cysteine) proteinase inhibitor, clade B, member 9b
N761	228.892	1.05492	0.0004	Mm.6813	Bmp4	12159	NM_007554.1	NA	bone morphogenetic protein 4
H3104G12	230.417	0.854873	0.0004	Mm.214959	BB128963	233315	NM_172742.1	NA	expressed sequence BB128963
H3065D12	236.16	0.854315	0.0004	Mm.8924	NA	224087	NA	BY031052.1	Similar to Probable cation-transporting ATPase 3 (ATPase family homolog up-regulated in senescence cells 1) (LOC224087), mRNA
H3129E11	237.28	1.02885	0.0004	Mm.34694	Spon2	100689	NM_133903.2	NA	spondin 2, extracellular matrix protein
H3017D12	237.991	0.919302	0.0004	Mm.29586	NA	NA	NA	BY004081.1	10 days neonate medulla oblongata cDNA, RIKEN full-length enriched library, clone:B830039F09 product:BRAIN ACID SOLUBLE PROTEIN 1 (BASP1 PROTEIN) (NEURONAL AXONAL MEMBRANE PROTEIN NAP-22) homolog [Rattus norvegicus], full insert sequence
H3134H05	238.593	0.968275	0.0004	Mm.288602	Jarid1a	214899	NA	BC010717.1	jumonji, AT rich interactive domain 1A (Rbp2 like)
P434	241.385	0.94733	0.0005	Mm.246671	Fgf18	14172	NM_008005.1	NA	fibroblast growth factor 18
H3124E04	243.811	0.872947	0.0005	Mm.303231	Cxcl12	20315	NM_013655.2;NM_021704.1	NA	chemokine (C-X-C motif) ligand 12
T198	246.537	1.01336	0.0005	Mm.9086	Slc16a1	20501	NM_009196.2	NA	solute carrier family 16 (monocarboxylic acid transporters), member 1
P392	249.388	0.918539	0.0006	Mm.16469	Nmyc1	18109	NM_008709.2	NA	neuroblastoma myc-related oncogene 1
H3056C02	253.553	0.839476	0.0006	Mm.31472	Mesp2	17293	NM_008589.1	NA	mesoderm posterior 2
H3119B09	262.366	0.898789	0.0007	Mm.149403	Cyb561	13056	NM_007805.2	NA	cytochrome b-561
H3057H04	267.318	0.854794	0.0007	Mm.46746	2010306G19Rik	67035;109020	NM_025926.1;NM_027287.1	NA	RIKEN cDNA 2010306G19 gene
H3107F11	268.307	0.809085	0.0006	Mm.229761	NA	NA	NA	BY101759.1	11 days pregnant adult female ovary and uterus cDNA, RIKEN full-length enriched library, clone:5031436O03 product:unknown EST, full insert sequence
H3008A09	273.529	0.943284	0.0008	Mm.687	Arhb	11852	NM_007483.2	NA	ras homolog gene family, member B
H3077A08	277.596	0.816804	0.0008	Mm.27286	Ptplb	70757	NM_023587.1	NA	protein tyrosine phosphatase-like (proline instead of catalytic arginine), member b
H3003E04	279.294	0.925316	0.0008	Mm.153429	Spock2	94214	NM_052994.2	NA	sparc/osteonectin, cwcv and kazal-like domains proteoglycan 2
H3104F06	279.947	0.825786	0.0008	Mm.25059	Jarid2	16468	NM_021878.2	NA	jumonji, AT rich interactive domain 2
H3054H09	283.443	0.853597	0.0008	NA	NA	NA	NA	NA	EST
H3098G02	285.323	0.789854	0.0008	NA	NA	NA	NA	NA	EST
H3114H02	285.617	0.802565	0.0008	Mm.29798	Cd34	12490	NM_133654.1	NA	CD34 antigen
H3133B06	287.78	0.833092	0.0009	Mm.333406	Ccnd2	12444	NM_009829.2	NA	cyclin D2
H3073F08	288.066	0.853676	0.0009	Mm.268708	L3mbtl3	237339	NM_172787.1	NA	l(3)mbt-like 3 (Drosophila)
P048	289.147	0.790689	0.0009	Mm.46421	2300002A13Rik	69540	NM_133712.1	NA	RIKEN cDNA 2300002A13 gene
H3096A11	291.753	0.913722	0.001	Mm.26722	Ndr2	29811	NM_013864.1	NA	N-myc downstream regulated 2
T150	295.989	0.792022	0.001	Mm.4848	Fyn	14360	NM_008054.1	NA	Fyn proto-oncogene
H3019H10	303.707	0.802731	0.0012	Mm.103262	AU021107	229055	NM_177660.2	NA	expressed sequence AU021107
H3032B06	306.991	0.848237	0.0012	Mm.6813	Bmp4	12159	NM_007554.1	NA	bone morphogenetic protein 4
H3103E09	308.285	0.785006	0.0012	Mm.277527	Slc37a3	72144	NM_028123.1	NA	solute carrier family 37 (glycerol-3-phosphate transporter), member 3
H3056H08	308.618	0.768333	0.0012	NA	NA	NA	NA	NA	EST
P566	308.859	0.784001	0.0012	Mm.2675	Pdgfa	18590	NM_008808.2	NA	platelet derived growth factor, alpha
H3126F05	312.057	0.796515	0.0012	Mm.309617	Igfbp5	16011	NM_010518.1	NA	insulin-like growth factor binding protein 5
H3029H08	312.282	0.802896	0.0012	Mm.227506	D7Ertd458e	52118;21332	NM_027514.1;NM_009310.1	NA	DNA segment, Chr 7, ERATO Doi 458, expressed
T139	318.388	0.763751	0.0012	Mm.34405	Casp3	12367	NM_009810.1	NA	caspase 3, apoptosis related cysteine protease
H3003C10	318.954	0.824971	0.0013	NA	NA	NA	NA	NA	EST
H3114A06	321.416	0.78157	0.0013	Mm.2734	Sat1	20229	NM_009121.3	NA	spermidine/spermine N1-acetyl transferase 1
H3026H02	329.562	0.78157	0.0014	Mm.274950	Nrd1	230598	NM_146150.2	NA	nardilysin, N-arginine dibasic convertase, NRD convertase 1
H3076A01	331.563	0.743903	0.0014	Mm.323925	5031439G07Rik	223739	NA	CA563584.1	RIKEN cDNA 5031439G07 gene
H3129C11	331.686	0.766892	0.0014	Mm.40974	2210402M20Rik	72281	NA	AK008803.1	RIKEN cDNA 2210402M20 gene
H3078D11	338.71	0.813935	0.0018	Mm.46014	Shrm	27428	NM_015756.1	NA	shroom
H3158D12	339.079	0.738984	0.0018	Mm.265985	Stim2	116873	NM_054083.1	NA	stromal interaction molecule 2
H3094E04	343.034	0.920522	0.0018	Mm.173366	NA	NA	NA	AU018106.1	Transcribed sequences
H3001B04	344.789	0.750521	0.0018	Mm.3819	Cox7a2	12866;69981	NM_007730.1;NM_009945.2;NM_133718.2	NA	cytochrome c oxidase, subunit VIIa 2
H3022E10	354.96	0.749491	0.0021	Mm.3243	Procr	19124	NM_011171.1	NA	protein C receptor, endothelial
H3096E03	355.171	0.794353	0.0021	Mm.21454	Cbr2	12409	NM_007621.1	NA	carbonyl reductase 2
H3112D12	370.996	0.736475	0.0028	Mm.29366	C230004D03Rik	229675	NM_172684.1	NA	RIKEN cDNA C230004D03 gene
H3081C03	372.681	0.718877	0.0027	Mm.103262	AU021107	229055	NM_177660.2	NA	expressed sequence AU021107
H3104A05	376.152	0.739589	0.0028	Mm.279400	Gprk5	14773	NM_018869.2	NA	G protein-coupled receptor kinase 5
N808	379.708	0.706199	0.0031	NA	NA	NA	NA	NA	EST
H3065D09	386.554	0.78668	0.0034	Mm.31961	AI448196	102910	NA	BC025879.1	expressed sequence AI448196
H3146C02	389.68	0.696617	0.0034	Mm.2675	Pdgfa	18590	NM_008808.2	NA	platelet derived growth factor, alpha
H3067H02	391.451	0.695548	0.0035	NA	NA	NA	NA	NA	EST
H3109B09	397.717	0.738292	0.0037	Mm.41758	Jam2	67374	NM_023844.2	NA	junction adhesion molecule 2
H3038E03	400.138	0.708761	0.0038	Mm.336104	Pawr	114774	NA	AF377871.1	PRKC, apoptosis, WT1, regulator
H3104C07	403.395	0.716947	0.0039	Mm.332303	Ptprk	19272	NM_008983.1	NA	protein tyrosine phosphatase, receptor type, K
H3057D03	406.577	0.733962	0.0039	Mm.195525	D2Bwg0891e	52840	NM_026797.1	NA	DNA segment, Chr 2, Brigham & Women's Genetics 0891 expressed
H3013D09	407.201	0.757621	0.004	Mm.279256	Ndr3	29812	NM_013865.1	NA	N-myc downstream regulated 3
H3088D04	408.468	0.738119	0.004	Mm.46653	1500004A08Rik	216505	NM_178149.2	NA	RIKEN cDNA 1500004A08 gene
H3078H12	410.226	0.745022	0.0041	Mm.280459	Sulf2	72043	NA	AY101177.1	sulfatase 2
P459	415.243	0.727528	0.0043	Mm.9714	Gdf9	14566	NM_008110.1	NA	growth differentiation factor 9
H3094E02	426.706	0.688852	0.005	Mm.200220	NA	NA	NA	CA568339.1	Adult male hypothalamus cDNA, RIKEN full-length enriched library, clone:A230106A15 product:unknown EST, full insert sequence
H3029H07	426.757	0.706022	0.0049	Mm.30059	Marcks	17118	NM_008538.1	NA	myristoylated alanine rich protein kinase C substrate
H3108H09	427.669	0.672471	0.005	Mm.275610	Zswim6	67263	NA	AK122528.1	zinc finger, SWIM domain containing 6
H3109A05	428.209	0.709026	0.0049	Mm.29742	Cd24a	12484	NM_009846.1	NA	CD24a antigen
H3053E12	438.269	0.724563	0.0054	Mm.2706	Atf3	11910	NM_007498.2	NA	activating transcription factor 3
H3082G08	441.266	0.748976	0.0053	Mm.60590	Myo10	17909	NM_019472.1	NA	myosin X
H3149G02	446.838	0.690194	0.0055	Mm.7320	Madh3	17127	NM_016769.2	NA	MAD homolog 3 (Drosophila)
P611	447.84	0.800662	0.0055	Mm.20457	Chrd	12667	NM_009893.1	NA	chordin
H3006A09	452.779	0.756426	0.0058	NA	NA	NA	NA	NA	EST
H3136B11	453.579	0.679424	0.0058	Mm.326869	AW553532	210530	NM_173379.1	NA	expressed sequence AW553532
H3101D04	454.095	0.662023	0.0059	Mm.6461	Hrb	15463	NM_010472.1	NA	HIV-1 Rev binding protein
H3033B11	455.004	0.668391	0.0059	Mm.272188	Serpinb6c	97848	NM_148942.1	NA	serine (or cysteine) proteinase inhibitor, clade B, member 6c
N781	459.946	0.67717	0.0061	Mm.16193	Muc1	17829	NM_013605.1	NA	mucin 1, transmembrane
H3087H01	461.677	0.672561	0.0061	Mm.41758	Jam2	67374	NM_023844.2	NA	junction adhesion molecule 2
H3003F10	463.345	0.697418	0.0062	Mm.444	Idb1	15901	NM_010495.1	NA	inhibitor of DNA binding 1
P036	463.961	0.68724	0.0062	Mm.303231	Cxcl12	20315	NM_013655.2;NM_021704.1	NA	chemokine (C-X-C motif) ligand 12
P435	464.587	0.695816	0.0062	Mm.4947	Fgf3	14174	NM_008007.1	NA	fibroblast growth factor 3
H3100C09	464.955	0.647084	0.0062	Mm.353617	NA	NA	NA	CK334725.1	Transcribed sequences
H3031F08	465.997	0.665666	0.0062	Mm.282092	Dnajb1	81489	NM_018808.1	NA	DnaJ (Hsp40) homolog, subfamily B, member 1
H3010E09	471.149	0.794603	0.0066	Mm.147226	Mt2	17750	NM_008630.1	NA	metallothionein 2
H3015A07	471.887	0.675726	0.0066	Mm.33808	Galnt2	108148	NM_139272.1	NA	UDP-N-acetyl-alpha-D-galactosamine:polypeptide N-acetylgalactosaminyltransferase 2
H3108E02	477.813	0.704075	0.0068	Mm.18856	Mapk6	50772	NM_015806.2	NA	mitogen-activated protein kinase 6
H3123H11	487.044	0.702746	0.0077	Mm.177761	Clcn2	12724	NM_009900.1	NA	chloride channel 2
H3012B10	494.97	0.76528	0.0081	NA	NA	NA	NA	NA	EST
T252	502.163	0.697329	0.0085	Mm.171378	Ucp2	22228	NM_011671.2	NA	uncoupling protein 2, mitochondrial
H3007F08	502.995	0.638584	0.0085	Mm.328072	Pvrl3	58998;385895	NM_021495.1;NM_021496.1;NM_021497.1	NA	poliovirus receptor-related 3
H3110H06	504.171	0.67726	0.0086	NA	NA	NA	NA	NA	EST
H3085H02	507.813	0.636079	0.0089	Mm.71015	Pdir	72599;385622	NM_028295.1	NA	protein disulfide isomerase-related
H3087E11	508.716	0.708055	0.009	Mm.32889	1300018P11Rik	66892	NM_025829.2	NA	RIKEN cDNA 1300018P11 gene
H3077F02	509.788	0.884871	0.0091	Mm.173419	NA	NA	NA	AU018877.1	Transcribed sequences
H3043G02	512.043	0.705403	0.0091	Mm.5829	NA	239083	NA	BY725565.1	Similar to chromosome 14 open reading frame 18 isoform a; enhancer of invasion 10 (LOC239083), mRNA
H3144A12	517.852	0.666757	0.0097	Mm.330692	Ahcy	269378	NA	BC015304.1	S-adenosylhomocysteine hydrolase
H3044C12	522.117	0.675816	0.01	Mm.138876	Msn	17698	NM_010833.1	NA	moesin
T215	525.971	0.727703	0.0102	Mm.347441	Foxd1	15229	NM_008242.1	NA	forkhead box D1
H3060B11	526.234	0.6345	0.0101	Mm.29865	1110020C13Rik	66151	NM_025385.2	NA	RIKEN cDNA 1110020C13 gene
T190	526.896	0.751721	0.0101	Mm.6105	Pltp	18830	NM_011125.1	NA	phospholipid transfer protein
H3103F04	529.406	0.641084	0.0101	Mm.240044	Ube2i	22196	NM_011665.2	NA	ubiquitin-conjugating enzyme E2I
H3152C08	535.62	0.693141	0.0107	NA	NA	NA	NA	NA	EST
H3004B04	536.773	0.71308	0.0108	Mm.27054	AI464131	329828	NA	BY246173.1	expressed sequence AI464131
H3129H08	537.183	0.625364	0.0107	Mm.4848	Fyn	14360	NM_008054.1	NA	Fyn proto-oncogene
H3023G03	540.017	0.637378	0.0109	Mm.261831	Bzw1	66882	NM_025824.2	NA	basic leucine zipper and W2 domains 1
H3130F06	540.024	0.654894	0.0108	Mm.26934	Lgals2	107753	NM_025622.1	NA	lectin, galactose-binding, soluble 2
H3014F03	542.373	0.625925	0.0108	Mm.277812	Vil2	22350	NM_009510.1	NA	villin 2
H3042C02	544.195	0.645241	0.0109	Mm.29247	2310009N05Rik	66943	NM_025861.1	NA	RIKEN cDNA 2310009N05 gene
H3052D06	544.687	0.622837	0.0109	Mm.138440	NA	NA	NA	C85725.1	Adult male testis cDNA, RIKEN full-length enriched library, clone:4933428M03 product:hypothetical BTB/POZ domain/Methylated-DNA--protein-cysteine methyltransferase containing protein, full insert sequence
H3011G06	545.38	0.659833	0.011	Mm.30357	Ftl1	14325;14337	NM_008049.1;NM_010240.1	NA	ferritin light chain 1
H3054H07	548.266	0.695459	0.0111	Mm.268708	L3mbtl3	237339	NM_172787.1	NA	l(3)mbt-like 3 (Drosophila)
H3059B12	553.101	0.624054	0.0114	Mm.230853	D330050I23Rik	399603;380989	NA	AK052388.1	RIKEN cDNA D330050I23 gene
H3023H10	554.443	0.664938	0.0115	Mm.30357	Ftl1	14325;14337	NM_008049.1;NM_010240.1	NA	ferritin light chain 1
H3110A06	560.822	0.640528	0.012	NA	NA	NA	NA	NA	EST
H3120B11	565.322	0.640158	0.0124	Mm.249146	Fbln2	14115	NM_007992.1	NA	fibulin 2
H3045B03	569.406	0.630405	0.0128	Mm.275188	Cyp2s1	74134	NM_028775.2	NA	cytochrome P450, family 2, subfamily s, polypeptide 1
H3014H09	569.463	0.60739	0.0128	Mm.287187	Asml3b	100340	NM_133888.1	NA	acid sphingomyelinase-like phosphodiesterase
P265	572.85	0.672923	0.013	Mm.200692	Eomes	13813	NA	AF013281.1	eomesodermin homolog (Xenopus laevis)
H3022G01	573.232	0.663299	0.0131	Mm.35738	Catns	12388	NM_007615.1	NA	catenin src
H3109E06	573.249	0.588613	0.013	Mm.252776	Prkcn	75292	NM_029239.2	NA	protein kinase C, nu
P478	581.058	0.614663	0.0137	Mm.5	Hoxa10	15395	NM_008263.1	NA	homeo box A10
H3107G07	583.297	0.61711	0.0137	Mm.261122	Plekha2	83436	NM_031257.2	NA	pleckstrin homology domain-containing, family A (phosphoinositide binding specific) member 2
H3115E07	584.76	0.593497	0.0137	Mm.306789	4931439A04Rik	108797	NM_175366.2	NA	RIKEN cDNA 4931439A04 gene
H3158E11	587.891	0.619272	0.014	Mm.307455	1700012F10Rik	71833	NA	BC048722.1	RIKEN cDNA 1700012F10 gene
P905	589.841	0.591871	0.0142	Mm.14092	Foxc2	14234	NM_013519.1	NA	forkhead box C2
H3111F09	592.102	0.768078	0.0144	Mm.29640	0610005A07Rik	68312	NA	BC051924.1	RIKEN cDNA 0610005A07 gene
T163	598.758	0.61155	0.0146	Mm.15918	Map3k1	26401	NM_011945.1	NA	mitogen activated protein kinase kinase kinase 1
H3124F11	599.581	0.641361	0.0147	Mm.328305	6530401D17Rik	76219	NM_029823.1;NM_029541.1	NA	RIKEN cDNA 6530401D17 gene
H3002G11	603.908	0.643579	0.015	Mm.89888	Gclc	14629	NM_010295.1	NA	glutamate-cysteine ligase, catalytic subunit
H3067E02	604.736	0.590147	0.015	Mm.137134	Tiam2	24001	NM_011878.1	NA	T-cell lymphoma invasion and metastasis 2
H3126F01	609.228	0.598842	0.0153	Mm.2251	Plxna2	18845	NM_008882.1	NA	plexin A2
P818	610.707	0.584674	0.0153	Mm.294371	Cutl1	13047	NM_009986.2	NA	cut-like 1 (Drosophila)
H3157D12	611.144	0.634965	0.0154	Mm.218286	Mgst3	66447;75703	NM_025569.1;NM_029392.1	NA	microsomal glutathione S-transferase 3
H3054D12	614.193	0.586501	0.0157	NA	NA	NA	NA	NA	EST
H3009H03	615.243	0.653702	0.0159	Mm.265874	Slc16a6	104681	NM_134038.1	NA	solute carrier family 16 (monocarboxylic acid transporters), member 6
H3004B11	616.875	0.590051	0.0159	Mm.100125	A930014C21Rik	212531	NM_172507.2	NA	RIKEN cDNA A930014C21 gene
H3143A02	617.789	0.575893	0.0159	Mm.142729	Tmsb4x	19241	NM_021278.1	NA	thymosin, beta 4, X chromosome
H3088C12	617.901	0.586404	0.0158	Mm.34405	Casp3	12367	NM_009810.1	NA	caspase 3, apoptosis related cysteine protease
H3003A09	620.171	0.663937	0.016	Mm.351365	NA	NA	NA	AA410080.1	Transcribed sequences
H3133F07	626.055	0.575312	0.0168	Mm.229287	B130017I01Rik	214137	NM_172525.1	NA	RIKEN cDNA B130017I01 gene
H3031G03	632.28	0.657183	0.0174	Mm.260335	Pknox2	208076	NM_148950.1	NA	Pbx/knotted 1 homeobox 2
H3094B11	633.293	0.593306	0.0174	Mm.132272	Ap1s2	108012	NM_026887.2	NA	adaptor-related protein complex 1, sigma 2 subunit
H3123F08	638.032	0.585828	0.0179	Mm.269088	Anp32a	11737	NM_009672.2	NA	acidic (leucine-rich) nuclear phosphoprotein 32 family, member A
H3003G04	640.675	0.582845	0.018	Mm.328072	Pvrl3	58998;385895	NM_021495.1;NM_021496.1;NM_021497.1	NA	poliovirus receptor-related 3
P738	644.951	0.698041	0.0183	Mm.2647	Pfn1	18643	NM_011072.2	NA	profilin 1
H3016F09	646.993	0.63812	0.0186	Mm.286399	0610009M14Rik	78829	NM_023910.4	NA	RIKEN cDNA 0610009M14 gene
H3057B12	652.065	0.561986	0.0191	Mm.40068	Tubb3	22152	NM_023279.2	NA	tubulin, beta 3
H3025D11	653.996	0.643579	0.0193	Mm.269649	Pfkl	18641	NM_008826.2	NA	phosphofructokinase, liver, B-type
H3047C12	659.228	0.566766	0.0201	Mm.19330	5730508B09Rik	70617	NM_027482.1	NA	RIKEN cDNA 5730508B09 gene
P468	661.828	0.585539	0.0202	Mm.302409	Serpind1	15160	NM_008223.1	NA	serine (or cysteine) proteinase inhibitor, clade D, member 1
H3080E02	663.69	0.654161	0.0202	Mm.37710	Setbp1	240427	NA	AB015614.1	SET binding protein 1
H3012B07	663.708	0.594357	0.0202	NA	NA	NA	NA	NA	EST
P792	665.935	0.630685	0.0205	Mm.3280	Twist1	22160	NM_011658.1	NA	twist gene homolog 1 (Drosophila)
H3136F10	668.922	0.569005	0.0207	Mm.252210	Serpinb6a	20719	NM_009254.2	NA	serine (or cysteine) proteinase inhibitor, clade B, member 6a
P500	674.396	0.60483	0.0213	Mm.179747	Itga7	16404	NM_008398.1	NA	integrin alpha 7
H3003D12	674.441	0.599603	0.0213	Mm.3705	P4ha2	18452	NM_011031.1	NA	procollagen-proline, 2-oxoglutarate 4-dioxygenase (proline 4-hydroxylase), alpha II polypeptide
H3090A06	675.035	0.588037	0.0212	Mm.3863	Por	18984	NM_008898.1	NA	P450 (cytochrome) oxidoreductase
H3039G10	678.205	0.595695	0.0214	Mm.158836	NA	NA	NA	C78330.1	3 days neonate thymus cDNA, RIKEN full-length enriched library, clone:A630040H14 product:unknown EST, full insert sequence
H3090C02	678.937	0.575603	0.0214	Mm.328072	Pvrl3	58998;385895	NM_021495.1;NM_021496.1;NM_021497.1	NA	poliovirus receptor-related 3
H3113D09	680.722	0.570851	0.0215	Mm.30059	Marcks	17118	NM_008538.1	NA	myristoylated alanine rich protein kinase C substrate
H3052E12	680.886	0.647361	0.0214	Mm.46582	BC019731	231832	NM_144914.2	NA	cDNA sequence BC019731
H3031E10	681.688	0.555424	0.0214	Mm.330692	Ahcy	269378	NA	BC015304.1	S-adenosylhomocysteine hydrolase
H3151A04	687.615	0.553066	0.0219	Mm.225096	Itga6	16403	NM_008397.2	NA	integrin alpha 6
H3125H03	692.033	0.568032	0.0224	NA	NA	NA	NA	NA	EST
H3135F04	698.68	0.562572	0.023	Mm.1161	Zfp185	22673	NM_009549.2	NA	zinc finger protein 185
H3017C08	703.877	0.590243	0.0239	Mm.323925	5031439G07Rik	223739	NA	CA563584.1	RIKEN cDNA 5031439G07 gene
P646	706.43	0.632361	0.024	Mm.34533	Ephb4	13846;13844	NM_010144.2	NA	Eph receptor B4
H3001H01	707.667	0.653977	0.0242	NA	NA	NA	NA	NA	EST
H3124F12	707.928	0.606442	0.0243	NA	NA	NA	NA	NA	EST
H3149H07	715.433	0.343465	0.0251	Mm.2032	Isgf3g	16391	NM_008394.2	NA	interferon dependent positive acting transcription factor 3 gamma
H3043H03	716.081	0.625458	0.0251	Mm.188516	Smtn	29856	NM_013870.1	NA	smoothelin
H3151H12	717.024	0.661841	0.0251	Mm.41665	Grina	66168	NM_023168.2	NA	glutamate receptor, ionotropic, N-methyl D-asparate-associated protein 1 (glutamate binding)
H3021G11	722.294	0.57918	0.0262	Mm.1971	Calr	12317	NM_007591.2	NA	calreticulin
H3128A03	730.216	0.65892	0.0272	Mm.289674	3010033I09Rik	78248	NM_030066.1	NA	RIKEN cDNA 3010033I09 gene
H3023H11	732.341	0.589476	0.0275	Mm.30357	Ftl1	14325;14337	NM_008049.1;NM_010240.1	NA	ferritin light chain 1
H3069A07	733.031	0.614945	0.0277	Mm.22670	Mdm2	17246	NM_010786.2	NA	transformed mouse 3T3 cell double minute 2
N851	734.566	0.542109	0.0278	Mm.299894	Pace4	18553	NA	D50060.1	paired basic amino acid cleaving system 4
H3057G12	735.462	0.615134	0.028	Mm.153272	Tgfb1i4	21807	NM_009366.1	NA	transforming growth factor beta 1 induced transcript 4
H3006D06	735.952	0.567837	0.028	Mm.330536	Sema6d	214968	NM_172537.2;NM_199241.1;NM_199240.1;NM_199238.1;NM_199239.1	NA	sema domain, transmembrane domain (TM), and cytoplasmic domain, (semaphorin) 6D
H3011D06	741.942	0.618239	0.0288	Mm.3863	Por	18984	NM_008898.1	NA	P450 (cytochrome) oxidoreductase
H3100B06	744.724	0.609093	0.0293	Mm.249934	Stat3	20848	NM_011486.2	NA	signal transducer and activator of transcription 3
H3049E10	746.796	0.535257	0.0293	Mm.6461	Hrb	15463	NM_010472.1	NA	HIV-1 Rev binding protein
H3074E02	748.384	0.519844	0.0294	Mm.298256	2210401K01Rik	72289	NA	CA563993.1	RIKEN cDNA 2210401K01 gene
P088	750.517	0.573181	0.0296	Mm.136791	Svil	225115	NM_178046.2;NM_153153.1	NA	supervillin
H3059A10	753.14	0.549028	0.0299	Mm.209856	Slc4a8	59033	NM_021530.1	NA	solute carrier family 4 (anion exchanger), member 8
H3076G06	753.296	0.486663	0.0298	Mm.293120	Stat2	20847	NM_019963.1	NA	signal transducer and activator of transcription 2
H3061B06	756.893	0.569005	0.03	Mm.38441	Galnt3	14425	NM_015736.1	NA	UDP-N-acetyl-alpha-D-galactosamine:polypeptide N-acetylgalactosaminyltransferase 3
H3096D10	757.391	0.538836	0.03	Mm.271301	NA	NA	NA	BY537107.1	12 days embryo embryonic body between diaphragm region and neck cDNA, RIKEN full-length enriched library, clone:9430029L20 product:unknown EST, full insert sequence
H3140F04	758.255	0.620023	0.03	Mm.265347	Anxa6	11749	NM_013472.2	NA	annexin A6
H3156A04	762.454	0.532068	0.0307	Mm.29457	4930463G05Rik	70806	NM_027559.1	NA	RIKEN cDNA 4930463G05 gene
P643	762.56	0.521151	0.0306	Mm.20829	Emp3	13732	NM_010129.1	NA	epithelial membrane protein 3
H3128H11	769.019	0.593593	0.0317	Mm.153272	Tgfb1i4	21807	NM_009366.1	NA	transforming growth factor beta 1 induced transcript 4
H3090E06	769.654	0.529271	0.0317	Mm.170002	AI848100	226551	NM_172645.1	NA	expressed sequence AI848100
H3089F12	776.078	0.578601	0.0326	Mm.240627	Sox4	20677	NM_009238.1	NA	SRY-box containing gene 4
H3092F12	776.85	0.582556	0.0327	Mm.196067	Ak3l	56248	NM_021299.1	NA	adenylate kinase 3 alpha-like
H3045G12	778.647	0.580435	0.033	Mm.25059	Jarid2	16468	NM_021878.2	NA	jumonji, AT rich interactive domain 2
H3008D06	783.097	0.579952	0.0337	NA	NA	NA	NA	NA	EST
H3133G07	784.363	0.574441	0.0337	Mm.337491	NA	NA	NA	CK330134.1	Transcribed sequences
H3129E03	784.633	0.53446	0.0336	Mm.270484	Mkrn1	54484	NM_018810.1	NA	makorin, ring finger protein, 1
H3138D11	788.939	0.573278	0.0342	Mm.350033	NA	NA	NA	BY518845.1	Transcribed sequences
P127	791.336	0.556111	0.0345	Mm.29798	Cd34	12490	NM_133654.1	NA	CD34 antigen
H3006B03	792.087	0.598842	0.0345	Mm.24208	Il13ra1	16164	NM_133990.3	NA	interleukin 13 receptor, alpha 1
H3158D06	793.29	0.520548	0.0346	Mm.260900	Sca2	20239;16923	NM_009125.1;NM_008507.2	NA	spinocerebellar ataxia 2 homolog (human)
H3131D12	794.637	0.568616	0.0346	Mm.283293	2310075C12Rik	71929	NM_133739.1	NA	RIKEN cDNA 2310075C12 gene
P887	807.947	0.453122	0.0375	Mm.757	Arha	11848	NM_016802.2	NA	ras homolog gene family, member A
H3128A11	812.392	0.617863	0.0382	Mm.262345	Pcolce	18542	NM_008788.1	NA	procollagen C-proteinase enhancer protein
H3155F07	813.632	0.538538	0.0385	Mm.29464	NA	NA	NA	CA573843.1	2 days neonate thymus thymic cells cDNA, RIKEN full-length enriched library, clone:E430019K05 product:unknown EST, full insert sequence
H3083E08	814.982	0.560324	0.0385	NA	NA	NA	NA	NA	EST
P661	818.761	0.566084	0.039	Mm.30357	Ftl1	14325;14337	NM_008049.1;NM_010240.1	NA	ferritin light chain 1
H3049F02	828.681	0.499782	0.0405	Mm.4512	Cbr3	109857	NM_173047.2	NA	carbonyl reductase 3
H3157D02	828.696	0.134089	0.0403	Mm.33902	Igtp	16145	NM_018738.2	NA	interferon gamma induced GTPase
P040	829.469	0.543199	0.0404	Mm.29290	Trim3	55992	NM_018880.1	NA	tripartite motif protein 3
H3159D03	831.87	0.518636	0.0408	Mm.252776	Prkcn	75292	NM_029239.2	NA	protein kinase C, nu
H3035B02	832.091	0.611456	0.0407	Mm.121878	Tpm1	22003	NM_024427.2	NA	tropomyosin 1, alpha
H3022H06	834.467	0.540226	0.041	Mm.249695	Ppm1b	19043	NM_011151.1	NA	protein phosphatase 1B, magnesium dependent, beta isoform
N841	834.847	0.510557	0.0409	NA	NA	NA	NA	NA	EST
P344	836.277	0.598842	0.0411	Mm.4177	Ucp1	22227	NM_009463.2	NA	uncoupling protein 1, mitochondrial
H3136G10	837.732	0.55395	0.0411	Mm.4168	Slc12a2	20496	NM_009194.1	NA	solute carrier family 12, member 2
H3024E12	841.389	0.531668	0.0414	Mm.28632	Slc16a3	80879	NM_030696.2	NA	solute carrier family 16 (monocarboxylic acid transporters), member 3
H3079G09	841.795	0.540424	0.0413	Mm.37710	Setbp1	240427	NA	AB015614.1	SET binding protein 1
H3078E11	842.466	0.502025	0.0413	Mm.20592	Lpd	94180	NM_053178.1	NA	lipidosin
H3139C03	843.529	0.591488	0.0415	Mm.210676	Cd9	12527	NM_007657.2	NA	CD9 antigen
H3112D07	848.476	0.512379	0.0425	Mm.240885	Dusp14	56405	NM_019819.2	NA	dual specificity phosphatase 14
H3016D11	853.374	0.50019	0.0433	Mm.142253	Panx1	55991	NM_019482.1	NA	pannexin 1
H3126D07	854.698	0.544881	0.0434	Mm.275340	mSSH-1L	231637	NM_198109.1	NA	slingshot-like 1
H3021D12	854.779	0.539035	0.0433	Mm.36718	Nubp2	26426	NM_011956.2	NA	nucleotide binding protein 2
H3027F05	856.26	0.571046	0.0435	Mm.302722	9430086K21Rik	245631	NM_175541.2	NA	RIKEN cDNA 9430086K21 gene
H3096B01	856.384	0.567643	0.0434	NA	NA	NA	NA	NA	EST
H3090H06	856.457	0.542308	0.0433	Mm.286963	Tmc6	217353	NM_181321.2;NM_145439.1	NA	transmembrane channel-like gene family 6
H3125A07	856.699	0.538737	0.0432	Mm.22708	Serpinh1	12406	NM_009825.1	NA	serine (or cysteine) proteinase inhibitor, clade H, member 1
H3001D03	859.559	0.547252	0.0438	Mm.227325	AI428936	233066	NM_153577.1	NA	expressed sequence AI428936
H3119E02	865.916	0.481299	0.0452	Mm.258010	Pgm2l1	70974	NM_027629.1	NA	phosphoglucomutase 2-like 1
H3109H12	868.781	0.572211	0.0455	Mm.28385	1810009M01Rik	65963	NM_023056.2	NA	RIKEN cDNA 1810009M01 gene
H3038B08	870.176	0.511569	0.0456	Mm.16193	Muc1	17829	NM_013605.1	NA	mucin 1, transmembrane
H3144B11	874.296	0.524365	0.0464	Mm.347974	NA	NA	NA	BY369938.1	Transcribed sequence with weak similarity to protein ref:NP_056057.1 (H.sapiens) centaurin delta 2, isoform b; ARF-GAP, RHO-GAP, ankyrin repeat, and pleckstrin homology domains-containing protein 1 [Homo sapiens]
H3102F04	875.868	0.52687	0.0467	Mm.18635	Rgs10	67865	NM_026418.1	NA	regulator of G-protein signalling 10
H3110G08	876.019	0.588709	0.0466	Mm.24350	H1f0	14958	NM_008197.2	NA	H1 histone family, member 0
H3099D07	877.028	0.527971	0.0468	Mm.284061	B830009D23Rik	96957	NM_175285.2	NA	RIKEN cDNA B830009D23 gene
H3077B02	885.321	0.510759	0.0484	Mm.4168	Slc12a2	20496	NM_009194.1	NA	solute carrier family 12, member 2
H3077C08	888.287	0.580242	0.0488	Mm.173417	NA	NA	NA	AU019621.1	Transcribed sequences
H3001C08	891.018	0.532566	0.0493	NA	NA	NA	NA	NA	EST
H3057B05	891.622	0.555522	0.0492	Mm.45275	Arrdc1	215705	NM_178408.2	NA	arrestin domain containing 1
H3116F09	892.503	0.571822	0.0493	Mm.234700	Ywhae	22627	NM_009536.2	NA	tyrosine 3-monooxygenase/tryptophan 5-monooxygenase activation protein, epsilon polypeptide
H3123H05	895.563	0.50853	0.05	Mm.287450	Trp53bp2	209456	NM_173378.1	NA	transformation related protein 53 binding protein 2
Cironi et al. Supplementary table 2: list of genes repressed by EWS/ERG-1
clone	rankprod	m	pfp	UniGene	Gene.name	Locus_link	RefSeq	GeneBank	Annotation
H3148D05	22.7807	-1.5043	0	Mm.56769	Dcn	13179	NM_007833.1	NA	decorin
H3134C05	31.0309	-1.33606	0	Mm.243085	Mglap	17313;223886	NM_008597.2	NA	matrix gamma-carboxyglutamate (gla) protein
T436	73.7449	-1.14242	0	Mm.265716	Fgfr1	14182	NM_010206.1	NA	fibroblast growth factor receptor 1
H3082C12	99.0079	-1.02093	0	Mm.288474	Spp1	20750;229584	NM_009263.1	NA	secreted phosphoprotein 1
H3125F10	111.32	-1.09758	0	Mm.2679	Agtr2	11609	NM_007429.2	NA	angiotensin II receptor, type 2
H3108A04	142.772	-0.959318	0	Mm.200608	Clu	12759	NM_013492.1	NA	clusterin
P697	144.642	-1.0081	0	Mm.16234	Itga5	16402	NM_010577.2	NA	integrin alpha 5 (fibronectin receptor alpha)
H3108H02	152.924	-0.919206	0	Mm.286495	Sh3kbp1	58194	NM_021389.3	NA	SH3-domain kinase binding protein 1
T439	156.584	-0.895663	0	Mm.246513	Fos	14281	NM_010234.2	NA	FBJ osteosarcoma oncogene
H3114H08	169.057	-0.895395	0	Mm.271652	Lrrc17	74511	NA	BC030317.1	leucine rich repeat containing 17
H3021B02	172.541	-1.07339	0	Mm.22479	Krt1-18	16668	NM_010664.1	NA	keratin complex 1, acidic, gene 18
H3133B12	193.122	-0.848661	0.0025	Mm.351524	NA	NA	NA	AV321547.2	Transcribed sequences
H3090F02	197.296	-0.856737	0.0038	Mm.204834	Slc1a3	20512	NM_148938.2	NA	solute carrier family 1 (glial high affinity glutamate transporter), member 3
P702	210.297	-0.816799	0.0036	Mm.22479	Krt1-18	16668	NM_010664.1	NA	keratin complex 1, acidic, gene 18
H3007G06	219.093	-0.828281	0.004	Mm.22479	Krt1-18	16668	NM_010664.1	NA	keratin complex 1, acidic, gene 18
H3104F03	223.339	-0.860138	0.005	Mm.22479	Krt1-18	16668	NM_010664.1	NA	keratin complex 1, acidic, gene 18
H3127D03	231.127	-0.702985	0.0047	Mm.2608	Bgn	12111	NM_007542.3	NA	biglycan
H3113D03	237.433	-0.830075	0.0044	Mm.243802	Bnc	12173;73907	NM_007562.1	NA	basonuclin
H3121G09	241.187	-0.791857	0.0047	Mm.158700	Cspg2	13003	NM_019389.1	NA	chondroitin sulfate proteoglycan 2
H3057D05	273.875	-0.782893	0.0065	Mm.795	Csf1	12977	NM_007778.1	NA	colony stimulating factor 1 (macrophage)
H3077C01	274.258	-0.748796	0.0062	Mm.274553	Slc6a8	102857	NM_133987.1	NA	solute carrier family 6 (neurotransmitter transporter, creatine), member 8
P670	290.147	-0.736966	0.0082	Mm.180013	Aes	14797	NM_010347.1	NA	amino-terminal enhancer of split
H3155A12	290.683	-0.755844	0.0078	Mm.265716	Fgfr1	14182	NM_010206.1	NA	fibroblast growth factor receptor 1
P795	310.267	-0.845806	0.0113	Mm.268000	Vim	22352	NM_011701.3	NA	vimentin
P166	316.072	-0.795358	0.0112	Mm.19111	Prkaca	18747	NM_008854.3	NA	protein kinase, cAMP dependent, catalytic, alpha
P875	320.623	-0.767585	0.0115	Mm.55143	Dkk3	50781	NM_015814.2	NA	dickkopf homolog 3 (Xenopus laevis)
H3093F02	324.559	-0.717382	0.0111	Mm.280895	AA407809	80914;98383	NM_030724.1	NA	expressed sequence AA407809
H3029B11	329.258	-0.661547	0.0111	Mm.4438	Hmga1	15361	NM_016660.1	NA	high mobility group AT-hook 1
P650	335.749	-0.704865	0.0117	Mm.3798	Fah	14085	NM_010176.1	NA	fumarylacetoacetate hydrolase
N807	343.767	-0.70463	0.012	Mm.166318	Cktsf1b1	23892	NM_011824.1	NA	cysteine knot superfamily 1, BMP antagonist 1
H3057D06	355.176	-0.719044	0.0129	NA	NA	NA	NA	NA	EST
[truncated: 1,651 more rows]
