# Supplementary material for: IGF1 Is a Common Target Gene of Ewing's Sarcoma Fusion Proteins in Mesenchymal Progenitor Cells
Source: PLoS One. 2008 Jul 9;3(7):e2634. doi: 10.1371/journal.pone.0002634 (PMC2481291; doi:10.1371/journal.pone.0002634)
Supplement: Table S3 — (0.08 MB XLS) [file pone.0002634.s005.xls]

## Sheet: Sheet1
Table S3: Lists of common genes: Comparisons between each list were performed and the list of common genes for each comparison with statistical analysis parameters (p-value) are shown.
Cironi et al. Supplementary Table 3: list of genes repressed by EWS/FLI-1 and EWS/ERG-1 (P-value 6.19E-31)
Entrez gene id	Gene symbol	Annotation
13179	Dcn	decorin
17313	Mglap	matrix gamma-carboxyglutamate (gla) protein
20750	Spp1	secreted phosphoprotein 1
11609	Agtr2	angiotensin II receptor, type 2
12759	Clu	clusterin
58194	Sh3kbp1	SH3-domain kinase binding protein 1
14281	Fos	FBJ osteosarcoma oncogene
74511	Lrrc17	leucine rich repeat containing 17
16668	Krt1-18	keratin complex 1, acidic, gene 18
20512	Slc1a3	solute carrier family 1 (glial high affinity glutamate transporter), member 3
12173	Bnc	basonuclin
13003	Cspg2	chondroitin sulfate proteoglycan 2
12977	Csf1	colony stimulating factor 1 (macrophage)
102857	Slc6a8	solute carrier family 6 (neurotransmitter transporter, creatine), member 8
50781	Dkk3	dickkopf homolog 3 (Xenopus laevis)
14085	Fah	fumarylacetoacetate hydrolase
23892	Cktsf1b1	cysteine knot superfamily 1, BMP antagonist 1
17384	Mmp10	matrix metalloproteinase 10
17470	Mox2	antigen identified by monoclonal antibody MRC OX-2
328526	Coh1	Cohen syndrome homolog 1 (human)
18596	Pdgfrb	platelet derived growth factor receptor, beta polypeptide
121022	Mrps6	mitochondrial ribosomal protein S6
20312	Cx3cl1	chemokine (C-X3-C motif) ligand 1
22419	Wnt5b	wingless-related MMTV integration site 5B
12424	Cck	cholecystokinin
54216	Pcdh7	protocadherin 7
14432	Gap43	growth associated protein 43
14183	Fgfr2	fibroblast growth factor receptor 2
66141	Ifitm3	interferon induced transmembrane protein 3
213019	Pdlim2	PDZ and LIM domain 2
Cironi et al. Supplementary Table 3: list of genes repressed by EWS/FLI-1 and FUS/ERG ESFT (P-value 5.28E-27)
Entrez gene id	Gene symbol	Annotation
14281	Fos	FBJ osteosarcoma oncogene
23892	Cktsf1b1	cysteine knot superfamily 1, BMP antagonist 1
17988	Ndr1	N-myc downstream regulated 1
13653	Egr1	early growth response 1
20312	Cx3cl1	chemokine (C-X3-C motif) ligand 1
12759	Clu	clusterin
381126	FLJ21610	FLJ21610 protein
14200	Fhl2	four and a half LIM domains 2
99031	Osbpl6	oxysterol binding protein-like 6
50908	C1s	complement component 1, s subcomponent
16668	Krt1-18	keratin complex 1, acidic, gene 18
16431	Itm2a	integral membrane protein 2A
50781	Dkk3	dickkopf homolog 3 (Xenopus laevis)
21859	Timp3	tissue inhibitor of metalloproteinase 3
225288	FHOS2	formin-family protein FHOS2
17470	Mox2	antigen identified by monoclonal antibody MRC OX-2
17313	Mglap	matrix gamma-carboxyglutamate (gla) protein
14070	F8a	factor 8-associated gene A
12609	Cebpd	CCAAT/enhancer binding protein (C/EBP), delta
19268	Ptprf	protein tyrosine phosphatase, receptor type, F
20512	Slc1a3	solute carrier family 1 (glial high affinity glutamate transporter), member 3
21814	Tgfbr3	transforming growth factor, beta receptor III
14085	Fah	fumarylacetoacetate hydrolase
13008	Csrp2	cysteine and glycine-rich protein 2
56811	Dkk2	dickkopf homolog 2 (Xenopus laevis)
14451	Gas1	growth arrest specific 1
16906	Lmnb1	lamin B1
15364	Hmga2	high mobility group AT-hook 2
236082	Dhrsx	dehydrogenase/reductase (SDR family) X chromosome
213019	Pdlim2	PDZ and LIM domain 2
102857	Slc6a8	solute carrier family 6 (neurotransmitter transporter, creatine), member 8
212632	C79267	expressed sequence C79267
19227	Pthlh	parathyroid hormone-like peptide
11964	Atp6v1a1	ATPase, H+ transporting, V1 subunit A, isoform 1
50915	Grb14	growth factor receptor bound protein 14
328526	Coh1	Cohen syndrome homolog 1 (human)
54609	Ubqln2	ubiquilin 2
17035	Lxn	latexin
22601	Yap	yes-associated protein
Cironi et al. Supplementary Table 3: list of genes repressed by EWS/ERG-1 and FUS/ERG ESFT (P-value 5.00E-18)
Entrez gene id	Gene symbol	Annotation
14281	Fos	FBJ osteosarcoma oncogene
23892	Cktsf1b1	cysteine knot superfamily 1, BMP antagonist 1
20312	Cx3cl1	chemokine (C-X3-C motif) ligand 1
12759	Clu	clusterin
22793	Zyx	zyxin
16668	Krt1-18	keratin complex 1, acidic, gene 18
50781	Dkk3	dickkopf homolog 3 (Xenopus laevis)
15361	Hmga1	high mobility group AT-hook 1
17470	Mox2	antigen identified by monoclonal antibody MRC OX-2
17313	Mglap	matrix gamma-carboxyglutamate (gla) protein
20512	Slc1a3	solute carrier family 1 (glial high affinity glutamate transporter), member 3
14085	Fah	fumarylacetoacetate hydrolase
11764	Ap1b1	adaptor protein complex AP-1, beta 1 subunit
53333	Tomm40	translocase of outer mitochondrial membrane 40 homolog (yeast)
71724	1200011D03Rik	RIKEN cDNA 1200011D03 gene
22352	Vim	vimentin
213019	Pdlim2	PDZ and LIM domain 2
102857	Slc6a8	solute carrier family 6 (neurotransmitter transporter, creatine), member 8
328526	Coh1	Cohen syndrome homolog 1 (human)
24063	Spry1	sprouty homolog 1 (Drosophila)
Cironi et al. Supplementary Table 3: list of genes repressed by EWS/FLI-1, EWS/ERG-1 and FUS/ERG ESFT
Entrez gene id	Gene symbol	Annotation
14281	Fos	FBJ osteosarcoma oncogene
23892	Cktsf1b1	cysteine knot superfamily 1, BMP antagonist 1
20312	Cx3cl1	chemokine (C-X3-C motif) ligand 1
12759	Clu	clusterin
16668	Krt1-18	keratin complex 1, acidic, gene 18
50781	Dkk3	dickkopf homolog 3 (Xenopus laevis)
17470	Mox2	antigen identified by monoclonal antibody MRC OX-2
17313	Mglap	matrix gamma-carboxyglutamate (gla) protein
20512	Slc1a3	solute carrier family 1 (glial high affinity glutamate transporter), member 3
14085	Fah	fumarylacetoacetate hydrolase
213019	Pdlim2	PDZ and LIM domain 2
102857	Slc6a8	solute carrier family 6 (neurotransmitter transporter, creatine), member 8
328526	Coh1	Cohen syndrome homolog 1 (human)
Cironi et al. Supplementary Table 3: list of genes repressed by ERG-1 and FLI-1 (P-value 0.41)
Entrez gene id	Gene symbol	Annotation
244810	AW551984	expressed sequence AW551984
17022	Lum	lumican
80982	9930013L23Rik	RIKEN cDNA 9930013L23 gene
100689	Spon2	spondin 2, extracellular matrix protein
210126	Lpp	LIM domain containing preferred translocation partner in lipoma
74511	Lrrc17	leucine rich repeat containing 17
11461	Actb	actin, beta, cytoplasmic
72289	2210401K01Rik	RIKEN cDNA 2210401K01 gene
Cironi et al. Supplementary Table 3: list of genes repressed by EWS/FLI-1 and FLI-1 (P-value 1.14E-6)
Entrez gene id	Gene symbol	Annotation
13179	Dcn	decorin
50908	C1s	complement component 1, s subcomponent
70564	5730469M10Rik	RIKEN cDNA 5730469M10 gene
17022	Lum	lumican
80982	9930013L23Rik	RIKEN cDNA 9930013L23 gene
19735	Rgs2	regulator of G-protein signaling 2
17035	Lxn	latexin
218820	Zfp503	zinc finger protein 503
210126	Lpp	LIM domain containing preferred translocation partner in lipoma
73124	Golph4	golgi phosphoprotein 4
74511	Lrrc17	leucine rich repeat containing 17
11609	Agtr2	angiotensin II receptor, type 2
208177	C820004H04Rik	RIKEN cDNA C820004H04 gene
239217	Kctd12	potassium channel tetramerisation domain containing 12
229937	NA	Similar to hypothetical protein FLJ20729 (LOC229937), mRNA
50781	Dkk3	dickkopf homolog 3 (Xenopus laevis)
72289	2210401K01Rik	RIKEN cDNA 2210401K01 gene
Cironi et al. Supplementary Table 3: list of genes repressed by EWS/ERG-1 and ERG-1 (P-value 6.99E-17)
Entrez gene id	Gene symbol	Annotation
14281	Fos	FBJ osteosarcoma oncogene
22059	Trp53	transformation related protein 53
16402	Itga5	integrin alpha 5 (fibronectin receptor alpha)
69202	2610009E16Rik	RIKEN cDNA 2610009E16 gene
22793	Zyx	zyxin
14182	Fgfr1	fibroblast growth factor receptor 1
22228	Ucp2	uncoupling protein 2, mitochondrial
15361	Hmga1	high mobility group AT-hook 1
114249	Npnt	nephronectin
53333	Tomm40	translocase of outer mitochondrial membrane 40 homolog (yeast)
216963	NA	Similar to G protein-coupled receptor kinase-interactor 1; G protein-coupled receptor kinase-associated ADP ribosylation factor GTPase-activating protein (GIT1) (LOC216963), mRNA
11764	Ap1b1	adaptor protein complex AP-1, beta 1 subunit
71724	1200011D03Rik	RIKEN cDNA 1200011D03 gene
14797	Aes	amino-terminal enhancer of split
94275	Maged1	melanoma antigen, family D, 1
74511	Lrrc17	leucine rich repeat containing 17
17313	Mglap	matrix gamma-carboxyglutamate (gla) protein
14085	Fah	fumarylacetoacetate hydrolase
18747	Prkaca	protein kinase, cAMP dependent, catalytic, alpha
12111	Bgn	biglycan
14432	Gap43	growth associated protein 43
16971	Lrp1	low density lipoprotein receptor-related protein 1
18596	Pdgfrb	platelet derived growth factor receptor, beta polypeptide
22352	Vim	vimentin
Cironi et al. Supplementary Table 3: list of genes repressed by ERG-1, FLI-1, EWS/ERG-1 and EWS/FLI-1
Entrez gene id	Gene symbol	Annotation
74511	Lrrc17	leucine rich repeat containing 17
Cironi et al. Supplementary Table 3: list of genes repressed by EWS/FLI-1 and EWS/FLI-1 R340N mutant (P-value 4.71E-36)
Entrez gene id	Gene symbol	Annotation
14281	Fos	FBJ osteosarcoma oncogene
13653	Egr1	early growth response 1
11609	Agtr2	angiotensin II receptor, type 2
12759	Clu	clusterin
14451	Gas1	growth arrest specific 1
17386	Mmp13	matrix metalloproteinase 13
80859	AA408868	expreexpressed sequence AA408868
74511	Lrrc17	leucine rich repeat containing 17
19735	Rgs2	regulator of G-protein signaling 2
21859	Timp3	tissue inhibitor of metalloproteinase 3
76566	1500005K14Rik	RIKEN cDNA 1500005K14 gene
13179	Dcn	decorin
236082	Dhrsx	dehydrogenase/reductase (SDR family) X chromosome
17313	Mglap	matrix gamma-carboxyglutamate (gla) protein
17022	Lum	lumican
12831	Col5a1	procollagen, type V, alpha 1
71778	Klhl5	kelch-like 5 (Drosophila)
80982	9930013L23Rik	RIKEN cDNA 9930013L23 gene
50781	Dkk3	dickkopf homolog 3 (Xenopus laevis)
338367	9930104H07Rik	RIKEN cDNA 9930104H07 gene
12825	Col3a1	procollagen, type III, alpha 1
16431	Itm2a	integral membrane protein 2A
16668	Krt1-18	keratin complex 1, acidic, gene 18
328526	Coh1	Cohen syndrome homolog 1 (human)
12424	Cck	cholecystokinin
55943	Stx8	syntaxin 8
17117	Amacr	alpha-methylacyl-CoA racemase
13039	Ctsl	cathepsin L
226162	5330431N19Rik	RIKEN cDNA 5330431N19 gene
18764	Pkd2	polycystic kidney disease 2
22419	Wnt5b	wingless-related MMTV integration site 5B
12642	Ch25h	cholesterol 25-hydroxylase
50915	Grb14	growth factor receptor bound protein 14
70564	5730469M10Rik	RIKEN cDNA 5730469M10 gene
20319	Sfrp2	secreted frizzled-related sequence protein 2
20750	Spp1	secreted phosphoprotein 1
18596	Pdgfrb	platelet derived growth factor receptor, beta polypeptide
50908	C1s	complement component 1, s subcomponent
328326	NA	Hypothetical protein C530050K14 (C530050K14), mRNA
12870	Cp	ceruloplasmin
170772	Glcci1	glucocorticoid induced transcript 1
66855	D8Ertd325e	DNA segment, Chr 8, ERATO Doi 325, expressed
53860	Sept9	septin 9
11964	Atp6v1a1	ATPase, H+ transporting, V1 subunit A, isoform 1
20512	Slc1a3	solute carrier family 1 (glial high affinity glutamate transporter), member 3
15945	Cxcl10	chemokine (C-X-C motif) ligand 10
Cironi et al. Supplementary Table 3: list of genes repressed by FUS/ERG ESFT and FUS/ERG ANL (P-value 1.52E-61)
Entrez gene id	Gene symbol	Annotation
56811	Dkk2	dickkopf homolog 2 (Xenopus laevis)
17313	Mglap	matrix gamma-carboxyglutamate (gla) protein
20312	Cx3cl1	chemokine (C-X3-C motif) ligand 1
50781	Dkk3	dickkopf homolog 3 (Xenopus laevis)
99031	Osbpl6	oxysterol binding protein-like 6
225288	FHOS2	formin-family protein FHOS2
23892	Cktsf1b1	cysteine knot superfamily 1, BMP antagonist 1
22793	Zyx	zyxin
14200	Fhl2	four and a half LIM domains 2
13008	Csrp2	cysteine and glycine-rich protein 2
107585	Dio3	deiodinase, iodothyronine type III
21859	Timp3	tissue inhibitor of metalloproteinase 3
381126	FLJ21610	FLJ21610 protein
20512	Slc1a3	solute carrier family 1 (glial high affinity glutamate transporter), member 3
328526	Coh1	Cohen syndrome homolog 1 (human)
78785	1700024K14Rik	RIKEN cDNA 1700024K14 gene
22410	Wnt10b	wingless related MMTV integration site 10b
16431	Itm2a	integral membrane protein 2A
14451	Gas1	growth arrest specific 1
19268	Ptprf	protein tyrosine phosphatase, receptor type, F
17470	Mox2	antigen identified by monoclonal antibody MRC OX-2
13653	Egr1	early growth response 1
21401	Tcea3	transcription elongation factor A (SII), 3
17294	Mest	mesoderm specific transcript
50915	Grb14	growth factor receptor bound protein 14
213019	Pdlim2	PDZ and LIM domain 2
12759	Clu	clusterin
19730	Ralgds	ral guanine nucleotide dissociation stimulator
22352	Vim	vimentin
99382	AW539457	expressed sequence AW539457
18074	Nid2	nidogen 2
17988	Ndr1	N-myc downstream regulated 1
380928	Lmo7	LIM domain only 7
15364	Hmga2	high mobility group AT-hook 2
12696	Cirbp	cold inducible RNA binding protein
14199	Fhl1	four and a half LIM domains 1
13835	Epha1	Eph receptor A1
13848	Ephb6	Eph receptor B6
15248	Hic1	hypermethylated in cancer 1
14563	Gdf5	growth differentiation factor 5
11964	Atp6v1a1	ATPase, H+ transporting, V1 subunit A, isoform 1
16480	Jup	junction plakoglobin
227753	Gsn	gelsolin
12583	Cdo1	cysteine dioxygenase 1, cytosolic
71724	1200011D03Rik	RIKEN cDNA 1200011D03 gene
14675	Gna14	guanine nucleotide binding protein, alpha 14
11465	Actg	actin, gamma, cytoplasmic
14281	Fos	FBJ osteosarcoma oncogene
72700	2810040O04Rik	RIKEN cDNA 2810040O04 gene
19227	Pthlh	parathyroid hormone-like peptide
66412	Arrdc4	arrestin domain containing 4
17886	Myh9	myosin heavy chain IX
12609	Cebpd	CCAAT/enhancer binding protein (C/EBP), delta
18706	Pik3ca	phosphatidylinositol 3-kinase, catalytic, alpha polypeptide
74202	2410043F08Rik	RIKEN cDNA 2410043F08 gene
11764	Ap1b1	adaptor protein complex AP-1, beta 1 subunit
73569	1700110N18Rik	RIKEN cDNA 1700110N18 gene
192654	Lypla3	lysophospholipase 3
98932	Myl9	myosin, light polypeptide 9, regulatory
216951	MGC7717	hypothetical protein MGC7717
Cironi et al. Supplementary Table 3: list of genes induced by EWS/FLI-1 and EWS/ERG-1 (P-value 3.36E-149)
Entrez gene id	Gene symbol	Annotation
12705	Cited1	Cbp/p300-interacting transactivator with Glu/Asp-rich carboxy-terminal domain 1
16000	Igf1	insulin-like growth factor 1
116913	CtlA2a	cytotoxic T lymphocyte-associated protein 2 alpha specific protein beta
13395	Dlx5	distal-less homeobox 5
16669	Krt1-19	keratin complex 1, acidic, gene 19
66222	Serpinb1a	serine (or cysteine) proteinase inhibitor, clade B, member 1a
170768	Pfkfb3	6-phosphofructo-2-kinase/fructose-2,6-biphosphatase 3
16009	Igfbp3	insulin-like growth factor binding protein 3
101772	AU040576	expressed sequence AU040576
72780	Thsd2	thrombospondin, type I, domain 2
20379	Sfrp4	secreted frizzled-related sequence protein 4
13614	Edn1	endothelin 1
13363	Dhh	desert hedgehog
27205	Podxl	podocalyxin-like
17750	Mt2	metallothionein 2
13808	Eno3	enolase 3, beta muscle
11717	Ampd3	AMP deaminase 3
13813	Eomes	eomesodermin homolog (Xenopus laevis)
100532	AA536743	expressed sequence AA536743
54710	Hs3st3b	heparan sulfate (glucosamine) 3-O-sulfotransferase 3B
22271	Upp1	uridine phosphorylase 1
74091	Npl	N-acetylneuraminate pyruvate lyase
20606	Sstr2	somatostatin receptor 2
107589	Mylk	myosin, light polypeptide kinase
16011	Igfbp5	insulin-like growth factor binding protein 5
216505	1500004A08Rik	RIKEN cDNA 1500004A08 gene
12562	Cdh5	cadherin 5
14862	Gstm1	glutathione S-transferase, mu 1
53625	B3gnt1	UDP-GlcNAc:betaGal beta-1,3-N-acetylglucosaminyltransferase 1
11647	Akp2	alkaline phosphatase 2, liver
12409	Cbr2	carbonyl reductase 2
14172	Fgf18	fibroblast growth factor 18
17294	Mest	mesoderm specific transcript
70757	Ptplb	protein tyrosine phosphatase-like (proline instead of catalytic arginine), member b
16772	Lama1	laminin, alpha 1
225115	Svil	supervillin
13998	Fgd6	FYVE, RhoGEF and PH domain containing 6
16145	Igtp	interferon gamma induced GTPase
22673	Zfp185	zinc finger protein 185
12916	Crem	cAMP responsive element modulator
114774	Pawr	PRKC, apoptosis, WT1, regulator
67896	2610001E17Rik	RIKEN cDNA 2610001E17 gene
74012	Rap2b	RAP2B, member of RAS oncogene family
72281	2210402M20Rik	RIKEN cDNA 2210402M20 gene
56421	Pfkp	phosphofructokinase, platelet
16600	Klf4	Kruppel-like factor 4 (gut)
71982	Snx10	sorting nexin 10
14773	Gprk5	G protein-coupled receptor kinase 5
211623	NA	Hypothetical LOC211623 (LOC211623), mRNA
20706	Serpinb9b	serine (or cysteine) proteinase inhibitor, clade B, member 9b
15507	Hspb1	heat shock protein 1
229055	AU021107	expressed sequence AU021107
237339	L3mbtl3	l(3)mbt-like 3 (Drosophila)
67035	2010306G19Rik	RIKEN cDNA 2010306G19 gene
72144	Slc37a3	solute carrier family 37 (glycerol-3-phosphate transporter), member 3
140742	Sesn1	sestrin 1
252829	Obox5	oocyte specific homeobox 5
22350	Vil2	villin 2
19124	Procr	protein C receptor, endothelial
54120	Semcap2	semaF cytoplasmic domain associated protein 2
16391	Isgf3g	interferon dependent positive acting transcription factor 3 gamma
14465	Gata6	GATA binding protein 6
18516	Pbx3	pre B-cell leukemia transcription factor 3
69780	1810031K02Rik	RIKEN cDNA 1810031K02 gene
329828	AI464131	expressed sequence AI464131
109857	Cbr3	carbonyl reductase 3
105171	Arrdc3	arrestin domain containing 3
19272	Ptprk	protein tyrosine phosphatase, receptor type, K
12484	Cd24a	CD24a antigen
20348	Sema3c	sema domain, immunoglobulin domain (Ig), short basic domain, secreted, (semaphorin) 3C
23943	Mbc2	membrane bound C2 domain containing protein
110454	Ly6a	lymphocyte antigen 6 complex, locus A
74104	Abcb6	ATP-binding cassette, sub-family B (MDR/TAP), member 6
12476	Cd151	CD151 antigen
214899	Jarid1a	jumonji, AT rich interactive domain 1A (Rbp2 like)
17118	Marcks	myristoylated alanine rich protein kinase C substrate
223739	5031439G07Rik	RIKEN cDNA 5031439G07 gene
70974	Pgm2l1	phosphoglucomutase 2-like 1
12955	Cryab	crystallin, alpha B
12866	Cox7a2	cytochrome c oxidase, subunit VIIa 2
16468	Jarid2	jumonji, AT rich interactive domain 2
27428	Shrm	shroom
28078	D13Wsu14e	DNA segment, Chr 13, Wayne State University 14, expressed
72043	Sulf2	sulfatase 2
71198	4933428L19Rik	RIKEN cDNA 4933428L19 gene
11910	Atf3	activating transcription factor 3
11898	Ass1	argininosuccinate synthetase 1
18787	Serpine1	serine (or cysteine) proteinase inhibitor, clade E, member 1
240427	Setbp1	SET binding protein 1
17127	Madh3	MAD homolog 3 (Drosophila)
14629	Gclc	glutamate-cysteine ligase, catalytic subunit
20723	Serpinb9	serine (or cysteine) proteinase inhibitor, clade B, member 9
230815	Man1c1	mannosidase, alpha, class 1C, member 1
12739	Cldn3	claudin 3
20315	Cxcl12	chemokine (C-X-C motif) ligand 12
209456	Trp53bp2	transformation related protein 53 binding protein 2
15229	Foxd1	forkhead box D1
210530	AW553532	expressed sequence AW553532
105844	Card10	caspase recruitment domain family, member 10
18590	Pdgfa	platelet derived growth factor, alpha
69540	2300002A13Rik	RIKEN cDNA 2300002A13 gene
24001	Tiam2	T-cell lymphoma invasion and metastasis 2
83436	Plekha2	pleckstrin homology domain-containing, family A (phosphoinositide binding specific) member 2
11520	Adfp	adipose differentiation related protein
231832	BC019731	cDNA sequence BC019731
72103	2010301N04Rik	RIKEN cDNA 2010301N04 gene
69710	Centd2	centaurin, delta 2
81489	Dnajb1	DnaJ (Hsp40) homolog, subfamily B, member 1
67263	Zswim6	zinc finger, SWIM domain containing 6
108012	Ap1s2	adaptor-related protein complex 1, sigma 2 subunit
18845	Plxna2	plexin A2
12724	Clcn2	chloride channel 2
Cironi et al. Supplementary Table 3: list of genes induced by EWS/FLI-1 and FUS/ERG ESFT (P-value 2.58E-56)
Entrez gene id	Gene symbol	Annotation
12705	Cited1	Cbp/p300-interacting transactivator with Glu/Asp-rich carboxy-terminal domain 1
66222	Serpinb1a	serine (or cysteine) proteinase inhibitor, clade B, member 1a
17750	Mt2	metallothionein 2
13395	Dlx5	distal-less homeobox 5
20229	2007-10-01	spermidine/spermine N1-acetyl transferase 1
12562	Cdh5	cadherin 5
20379	Sfrp4	secreted frizzled-related sequence protein 4
16669	Krt1-19	keratin complex 1, acidic, gene 19
17293	Mesp2	mesoderm posterior 2
13363	Dhh	desert hedgehog
16000	Igf1	insulin-like growth factor 1
74134	Cyp2s1	cytochrome P450, family 2, subfamily s, polypeptide 1
116913	CtlA2a	cytotoxic T lymphocyte-associated protein 2 alpha specific protein beta
22227	Ucp1	uncoupling protein 1, mitochondrial
22271	Upp1	uridine phosphorylase 1
22673	Zfp185	zinc finger protein 185
16009	Igfbp3	insulin-like growth factor binding protein 3
170768	Pfkfb3	6-phosphofructo-2-kinase/fructose-2,6-biphosphatase 3
20706	Serpinb9b	serine (or cysteine) proteinase inhibitor, clade B, member 9b
18845	Plxna2	plexin A2
20723	Serpinb9	serine (or cysteine) proteinase inhibitor, clade B, member 9
67263	Zswim6	zinc finger, SWIM domain containing 6
72780	Thsd2	thrombospondin, type I, domain 2
18787	Serpine1	serine (or cysteine) proteinase inhibitor, clade E, member 1
16186	Il2rg	interleukin 2 receptor, gamma chain
18516	Pbx3	pre B-cell leukemia transcription factor 3
16011	Igfbp5	insulin-like growth factor binding protein 5
56421	Pfkp	phosphofructokinase, platelet
102910	AI448196	expressed sequence AI448196
110454	Ly6a	lymphocyte antigen 6 complex, locus A
81489	Dnajb1	DnaJ (Hsp40) homolog, subfamily B, member 1
12916	Crem	cAMP responsive element modulator
53625	B3gnt1	UDP-GlcNAc:betaGal beta-1,3-N-acetylglucosaminyltransferase 1
140742	Sesn1	sestrin 1
101772	AU040576	expressed sequence AU040576
70757	Ptplb	protein tyrosine phosphatase-like (proline instead of catalytic arginine), member b
12409	Cbr2	carbonyl reductase 2
229055	AU021107	expressed sequence AU021107
19272	Ptprk	protein tyrosine phosphatase, receptor type, K
13808	Eno3	enolase 3, beta muscle
54710	Hs3st3b	heparan sulfate (glucosamine) 3-O-sulfotransferase 3B
211623	NA	Hypothetical LOC211623 (LOC211623), mRNA
20348	Sema3c	sema domain, immunoglobulin domain (Ig), short basic domain, secreted, (semaphorin) 3C
20606	Sstr2	somatostatin receptor 2
16164	Il13ra1	interleukin 13 receptor, alpha 1
12866	Cox7a2	cytochrome c oxidase, subunit VIIa 2
16772	Lama1	laminin, alpha 1
231832	BC019731	cDNA sequence BC019731
105171	Arrdc3	arrestin domain containing 3
100532	AA536743	expressed sequence AA536743
54120	Semcap2	semaF cytoplasmic domain associated protein 2
11520	Adfp	adipose differentiation related protein
13998	Fgd6	FYVE, RhoGEF and PH domain containing 6
14115	Fbln2	fibulin 2
74012	Rap2b	RAP2B, member of RAS oncogene family
12476	Cd151	CD151 antigen
29812	Ndr3	N-myc downstream regulated 3
20496	Slc12a2	solute carrier family 12, member 2
226551	AI848100	expressed sequence AI848100
11910	Atf3	activating transcription factor 3
14862	Gstm1	glutathione S-transferase, mu 1
72289	2210401K01Rik	RIKEN cDNA 2210401K01 gene
16145	Igtp	interferon gamma induced GTPase
13614	Edn1	endothelin 1
67035	2010306G19Rik	RIKEN cDNA 2010306G19 gene
27205	Podxl	podocalyxin-like
14867	Gstm6	glutathione S-transferase, mu 6
56349	Net1	neuroepithelial cell transforming gene 1
72144	Slc37a3	solute carrier family 37 (glycerol-3-phosphate transporter), member 3
214899	Jarid1a	jumonji, AT rich interactive domain 1A (Rbp2 like)
28078	D13Wsu14e	DNA segment, Chr 13, Wayne State University 14, expressed
Cironi et al. Supplementary Table 3: list of genes induced by EWS/ERG-1 and FUS/ERG ESFT (P-value 4.57E-70)
Entrez gene id	Gene symbol	Annotation
12705	Cited1	Cbp/p300-interacting transactivator with Glu/Asp-rich carboxy-terminal domain 1
66222	Serpinb1a	serine (or cysteine) proteinase inhibitor, clade B, member 1a
16803	Lbp	lipopolysaccharide binding protein
17750	Mt2	metallothionein 2
13395	Dlx5	distal-less homeobox 5
12562	Cdh5	cadherin 5
20379	Sfrp4	secreted frizzled-related sequence protein 4
16669	Krt1-19	keratin complex 1, acidic, gene 19
13363	Dhh	desert hedgehog
16000	Igf1	insulin-like growth factor 1
116913	CtlA2a	cytotoxic T lymphocyte-associated protein 2 alpha specific protein beta
22271	Upp1	uridine phosphorylase 1
16193	Il6	interleukin 6
17329	Cxcl9	chemokine (C-X-C motif) ligand 9
22673	Zfp185	zinc finger protein 185
16009	Igfbp3	insulin-like growth factor binding protein 3
170768	Pfkfb3	6-phosphofructo-2-kinase/fructose-2,6-biphosphatase 3
20706	Serpinb9b	serine (or cysteine) proteinase inhibitor, clade B, member 9b
18845	Plxna2	plexin A2
20723	Serpinb9	serine (or cysteine) proteinase inhibitor, clade B, member 9
67263	Zswim6	zinc finger, SWIM domain containing 6
72780	Thsd2	thrombospondin, type I, domain 2
18787	Serpine1	serine (or cysteine) proteinase inhibitor, clade E, member 1
219132	D14Ertd668e	DNA segment, Chr 14, ERATO Doi 668, expressed
18516	Pbx3	pre B-cell leukemia transcription factor 3
16011	Igfbp5	insulin-like growth factor binding protein 5
56421	Pfkp	phosphofructokinase, platelet
110454	Ly6a	lymphocyte antigen 6 complex, locus A
13136	Daf1	decay accelerating factor 1
81489	Dnajb1	DnaJ (Hsp40) homolog, subfamily B, member 1
12916	Crem	cAMP responsive element modulator
53625	B3gnt1	UDP-GlcNAc:betaGal beta-1,3-N-acetylglucosaminyltransferase 1
16956	Lpl	lipoprotein lipase
19225	Ptgs2	prostaglandin-endoperoxide synthase 2
140742	Sesn1	sestrin 1
101772	AU040576	expressed sequence AU040576
70757	Ptplb	protein tyrosine phosphatase-like (proline instead of catalytic arginine), member b
12409	Cbr2	carbonyl reductase 2
229055	AU021107	expressed sequence AU021107
19272	Ptprk	protein tyrosine phosphatase, receptor type, K
13808	Eno3	enolase 3, beta muscle
54710	Hs3st3b	heparan sulfate (glucosamine) 3-O-sulfotransferase 3B
211623	NA	Hypothetical LOC211623 (LOC211623), mRNA
20348	Sema3c	sema domain, immunoglobulin domain (Ig), short basic domain, secreted, (semaphorin) 3C
20606	Sstr2	somatostatin receptor 2
12866	Cox7a2	cytochrome c oxidase, subunit VIIa 2
16772	Lama1	laminin, alpha 1
231832	BC019731	cDNA sequence BC019731
105171	Arrdc3	arrestin domain containing 3
75600	Calml4	calmodulin-like 4
100532	AA536743	expressed sequence AA536743
54120	Semcap2	semaF cytoplasmic domain associated protein 2
11520	Adfp	adipose differentiation related protein
13998	Fgd6	FYVE, RhoGEF and PH domain containing 6
74012	Rap2b	RAP2B, member of RAS oncogene family
12476	Cd151	CD151 antigen
11910	Atf3	activating transcription factor 3
14862	Gstm1	glutathione S-transferase, mu 1
73327	1700040I03Rik	RIKEN cDNA 1700040I03 gene
16145	Igtp	interferon gamma induced GTPase
13614	Edn1	endothelin 1
67035	2010306G19Rik	RIKEN cDNA 2010306G19 gene
27205	Podxl	podocalyxin-like
72144	Slc37a3	solute carrier family 37 (glycerol-3-phosphate transporter), member 3
11846	Arg1	arginase 1, liver
214899	Jarid1a	jumonji, AT rich interactive domain 1A (Rbp2 like)
28078	D13Wsu14e	DNA segment, Chr 13, Wayne State University 14, expressed
Cironi et al. Supplementary Table 3: list of genes induced by EWS/FLI-1, EWS/ERG-1 and FUS/ERG ESFT
Entrez gene id	Gene symbol	Annotation
12705	Cited1	Cbp/p300-interacting transactivator with Glu/Asp-rich carboxy-terminal domain 1
66222	Serpinb1a	serine (or cysteine) proteinase inhibitor, clade B, member 1a
17750	Mt2	metallothionein 2
13395	Dlx5	distal-less homeobox 5
12562	Cdh5	cadherin 5
20379	Sfrp4	secreted frizzled-related sequence protein 4
16669	Krt1-19	keratin complex 1, acidic, gene 19
13363	Dhh	desert hedgehog
16000	Igf1	insulin-like growth factor 1
116913	CtlA2a	cytotoxic T lymphocyte-associated protein 2 alpha specific protein beta
22271	Upp1	uridine phosphorylase 1
22673	Zfp185	zinc finger protein 185
16009	Igfbp3	insulin-like growth factor binding protein 3
170768	Pfkfb3	6-phosphofructo-2-kinase/fructose-2,6-biphosphatase 3
20706	Serpinb9b	serine (or cysteine) proteinase inhibitor, clade B, member 9b
18845	Plxna2	plexin A2
20723	Serpinb9	serine (or cysteine) proteinase inhibitor, clade B, member 9
67263	Zswim6	zinc finger, SWIM domain containing 6
72780	Thsd2	thrombospondin, type I, domain 2
18787	Serpine1	serine (or cysteine) proteinase inhibitor, clade E, member 1
18516	Pbx3	pre B-cell leukemia transcription factor 3
16011	Igfbp5	insulin-like growth factor binding protein 5
56421	Pfkp	phosphofructokinase, platelet
110454	Ly6a	lymphocyte antigen 6 complex, locus A
81489	Dnajb1	DnaJ (Hsp40) homolog, subfamily B, member 1
12916	Crem	cAMP responsive element modulator
53625	B3gnt1	UDP-GlcNAc:betaGal beta-1,3-N-acetylglucosaminyltransferase 1
140742	Sesn1	sestrin 1
101772	AU040576	expressed sequence AU040576
70757	Ptplb	protein tyrosine phosphatase-like (proline instead of catalytic arginine), member b
12409	Cbr2	carbonyl reductase 2
229055	AU021107	expressed sequence AU021107
19272	Ptprk	protein tyrosine phosphatase, receptor type, K
13808	Eno3	enolase 3, beta muscle
54710	Hs3st3b	heparan sulfate (glucosamine) 3-O-sulfotransferase 3B
211623	NA	Hypothetical LOC211623 (LOC211623), mRNA
20348	Sema3c	sema domain, immunoglobulin domain (Ig), short basic domain, secreted, (semaphorin) 3C
20606	Sstr2	somatostatin receptor 2
12866	Cox7a2	cytochrome c oxidase, subunit VIIa 2
16772	Lama1	laminin, alpha 1
231832	BC019731	cDNA sequence BC019731
105171	Arrdc3	arrestin domain containing 3
100532	AA536743	expressed sequence AA536743
54120	Semcap2	semaF cytoplasmic domain associated protein 2
11520	Adfp	adipose differentiation related protein
13998	Fgd6	FYVE, RhoGEF and PH domain containing 6
74012	Rap2b	RAP2B, member of RAS oncogene family
12476	Cd151	CD151 antigen
11910	Atf3	activating transcription factor 3
14862	Gstm1	glutathione S-transferase, mu 1
16145	Igtp	interferon gamma induced GTPase
13614	Edn1	endothelin 1
67035	2010306G19Rik	RIKEN cDNA 2010306G19 gene
27205	Podxl	podocalyxin-like
72144	Slc37a3	solute carrier family 37 (glycerol-3-phosphate transporter), member 3
214899	Jarid1a	jumonji, AT rich interactive domain 1A (Rbp2 like)
28078	D13Wsu14e	DNA segment, Chr 13, Wayne State University 14, expressed
Cironi et al. Supplementary Table 3: list of genes induced by ERG-1 and FLI-1 (P-value 1.50E-4)
Entrez gene id	Gene symbol	Annotation
12562	Cdh5	cadherin 5
11898	Ass1	argininosuccinate synthetase 1
21923	Tnc	tenascin C
116913	CtlA2a	cytotoxic T lymphocyte-associated protein 2 alpha specific protein beta
20687	Sp3	trans-acting transcription factor 3
15505	Hsp105	heat shock protein 105
212531	A930014C21Rik	RIKEN cDNA A930014C21 gene
11641	Akap2	A kinase (PRKA) anchor protein 2
101772	AU040576	expressed sequence AU040576
16186	Il2rg	interleukin 2 receptor, gamma chain
16403	Itga6	integrin alpha 6
12928	Crk	v-crk sarcoma virus CT10 oncogene homolog (avian)
14211	Smc2l1	SMC2 structural maintenance of chromosomes 2-like 1 (yeast)
21973	Top2a	topoisomerase (DNA) II alpha
Cironi et al. Supplementary Table 3: list of genes induced by EWS/FLI-1 and FLI-1 (P-value 5.04E-3)
Entrez gene id	Gene symbol	Annotation
12562	Cdh5	cadherin 5
18643	Pfn1	profilin 1
11898	Ass1	argininosuccinate synthetase 1
116913	CtlA2a	cytotoxic T lymphocyte-associated protein 2 alpha specific protein beta
50772	Mapk6	mitogen-activated protein kinase 6
11852	Arhb	ras homolog gene family, member B
20501	Slc16a1	solute carrier family 16 (monocarboxylic acid transporters), member 1
212531	A930014C21Rik	RIKEN cDNA A930014C21 gene
101772	AU040576	expressed sequence AU040576
16186	Il2rg	interleukin 2 receptor, gamma chain
16404	Itga7	integrin alpha 7
68337	Crip2	cysteine rich protein 2
16403	Itga6	integrin alpha 6
18641	Pfkl	phosphofructokinase, liver, B-type
22228	Ucp2	uncoupling protein 2, mitochondrial
20677	Sox4	SRY-box containing gene 4
17698	Msn	moesin
12317	Calr	calreticulin
Cironi et al. Supplementary Table 3: list of genes induced by EWS/ERG-1 and ERG-1 (P-value 5.53E-12)
Entrez gene id	Gene symbol	Annotation
116913	CtlA2a	cytotoxic T lymphocyte-associated protein 2 alpha specific protein beta
12562	Cdh5	cadherin 5
101772	AU040576	expressed sequence AU040576
27205	Podxl	podocalyxin-like
19225	Ptgs2	prostaglandin-endoperoxide synthase 2
20348	Sema3c	sema domain, immunoglobulin domain (Ig), short basic domain, secreted, (semaphorin) 3C
18845	Plxna2	plexin A2
11898	Ass1	argininosuccinate synthetase 1
12484	Cd24a	CD24a antigen
66222	Serpinb1a	serine (or cysteine) proteinase inhibitor, clade B, member 1a
108012	Ap1s2	adaptor-related protein complex 1, sigma 2 subunit
105171	Arrdc3	arrestin domain containing 3
12916	Crem	cAMP responsive element modulator
19124	Procr	protein C receptor, endothelial
14773	Gprk5	G protein-coupled receptor kinase 5
16669	Krt1-19	keratin complex 1, acidic, gene 19
20706	Serpinb9b	serine (or cysteine) proteinase inhibitor, clade B, member 9b
53625	B3gnt1	UDP-GlcNAc:betaGal beta-1,3-N-acetylglucosaminyltransferase 1
Cironi et al. Supplementary Table 3: list of genes induced by ERG-1, FLI-1, EWS/ERG-1 and EWS/FLI-1
Entrez gene id	Gene symbol	Annotation
116913	CtlA2a	cytotoxic T lymphocyte-associated protein 2 alpha specific protein beta
11898	Ass1	argininosuccinate synthetase 1
12562	Cdh5	cadherin 5
101772	AU040576	expressed sequence AU040576
Cironi et al. Supplementary Table 3: list of genes induced by EWS/FLI-1 and EWS/FLI-1 R340N mutant (P-value 1.65E-10)
Entrez gene id	Gene symbol	Annotation
16009	Igfbp3	insulin-like growth factor binding protein 3
17294	Mest	mesoderm specific transcript
11717	Ampd3	AMP deaminase 3
237339	L3mbtl3	l(3)mbt-like 3 (Drosophila)
19124	Procr	protein C receptor, endothelial
20348	Sema3c	sema domain, immunoglobulin domain (Ig), short basic domain, secreted, (semaphorin) 3C
109857	Cbr3	carbonyl reductase 3
22350	Vil2	villin 2
108797	4931439A04Rik	RIKEN cDNA 4931439A04 gene
104681	Slc16a6	solute carrier family 16 (monocarboxylic acid transporters), member 6
50772	Mapk6	mitogen-activated protein kinase 6
239083	NA	Similar to chromosome 14 open reading frame 18 isoform a; enhancer of invasion 10 (LOC239083), mRNA
94180	Lpd	lipidosin
18590	Pdgfa	platelet derived growth factor, alpha
19241	Tmsb4x	thymosin, beta 4, X chromosome
27205	Podxl	podocalyxin-like
68337	Crip2	cysteine rich protein 2
12866	Cox7a2	cytochrome c oxidase, subunit VIIa 2
12388	Catns	catenin src
Cironi et al. Supplementary Table 3: list of genes induced by FUS/ERG ESFT and FUS/ERG ANL (P-value 2.42E-117)
Entrez gene id	Gene symbol	Annotation
116913	CtlA2a	cytotoxic T lymphocyte-associated protein 2 alpha specific protein beta
16009	Igfbp3	insulin-like growth factor binding protein 3
12562	Cdh5	cadherin 5
17392	Mmp3	matrix metalloproteinase 3
12705	Cited1	Cbp/p300-interacting transactivator with Glu/Asp-rich carboxy-terminal domain 1
16669	Krt1-19	keratin complex 1, acidic, gene 19
20379	Sfrp4	secreted frizzled-related sequence protein 4
13395	Dlx5	distal-less homeobox 5
66222	Serpinb1a	serine (or cysteine) proteinase inhibitor, clade B, member 1a
16000	Igf1	insulin-like growth factor 1
16193	Il6	interleukin 6
16011	Igfbp5	insulin-like growth factor binding protein 5
72780	Thsd2	thrombospondin, type I, domain 2
20706	Serpinb9b	serine (or cysteine) proteinase inhibitor, clade B, member 9b
27205	Podxl	podocalyxin-like
12916	Crem	cAMP responsive element modulator
20723	Serpinb9	serine (or cysteine) proteinase inhibitor, clade B, member 9
22271	Upp1	uridine phosphorylase 1
13363	Dhh	desert hedgehog
54710	Hs3st3b	heparan sulfate (glucosamine) 3-O-sulfotransferase 3B
211623	NA	Hypothetical LOC211623 (LOC211623), mRNA
16186	Il2rg	interleukin 2 receptor, gamma chain
170768	Pfkfb3	6-phosphofructo-2-kinase/fructose-2,6-biphosphatase 3
11910	Atf3	activating transcription factor 3
56421	Pfkp	phosphofructokinase, platelet
17750	Mt2	metallothionein 2
20229	2007-10-01	spermidine/spermine N1-acetyl transferase 1
13136	Daf1	decay accelerating factor 1
18787	Serpine1	serine (or cysteine) proteinase inhibitor, clade E, member 1
17293	Mesp2	mesoderm posterior 2
17384	Mmp10	matrix metalloproteinase 10
53625	B3gnt1	UDP-GlcNAc:betaGal beta-1,3-N-acetylglucosaminyltransferase 1
22673	Zfp185	zinc finger protein 185
20707	Serpinb9c	serine (or cysteine) proteinase inhibitor, clade B, member 9c
16803	Lbp	lipopolysaccharide binding protein
66355	Gmpr	guanosine monophosphate reductase
15945	Cxcl10	chemokine (C-X-C motif) ligand 10
75600	Calml4	calmodulin-like 4
13808	Eno3	enolase 3, beta muscle
67263	Zswim6	zinc finger, SWIM domain containing 6
17329	Cxcl9	chemokine (C-X-C motif) ligand 9
105171	Arrdc3	arrestin domain containing 3
117198	Ivns1abp	influenza virus NS1A binding protein
18516	Pbx3	pre B-cell leukemia transcription factor 3
19225	Ptgs2	prostaglandin-endoperoxide synthase 2
11520	Adfp	adipose differentiation related protein
73327	1700040I03Rik	RIKEN cDNA 1700040I03 gene
19272	Ptprk	protein tyrosine phosphatase, receptor type, K
20606	Sstr2	somatostatin receptor 2
100532	AA536743	expressed sequence AA536743
12866	Cox7a2	cytochrome c oxidase, subunit VIIa 2
18845	Plxna2	plexin A2
20348	Sema3c	sema domain, immunoglobulin domain (Ig), short basic domain, secreted, (semaphorin) 3C
16956	Lpl	lipoprotein lipase
15122	Hba-a1	hemoglobin alpha, adult chain 1
101772	AU040576	expressed sequence AU040576
11639	Ak4	adenylate kinase 4
81489	Dnajb1	DnaJ (Hsp40) homolog, subfamily B, member 1
14645	Glul	glutamate-ammonia ligase (glutamine synthase)
17386	Mmp13	matrix metalloproteinase 13
231832	BC019731	cDNA sequence BC019731
226551	AI848100	expressed sequence AI848100
110454	Ly6a	lymphocyte antigen 6 complex, locus A
12409	Cbr2	carbonyl reductase 2
140742	Sesn1	sestrin 1
20296	Ccl2	chemokine (C-C motif) ligand 2
74134	Cyp2s1	cytochrome P450, family 2, subfamily s, polypeptide 1
14319	Fth	ferritin heavy chain
73442	Hspa12a	heat shock 70kDa protein 12A
22042	Tfrc	transferrin receptor
14862	Gstm1	glutathione S-transferase, mu 1
13614	Edn1	endothelin 1
13998	Fgd6	FYVE, RhoGEF and PH domain containing 6
12476	Cd151	CD151 antigen
74012	Rap2b	RAP2B, member of RAS oncogene family
70757	Ptplb	protein tyrosine phosphatase-like (proline instead of catalytic arginine), member b
66912	Bzw2	basic leucine zipper and W2 domains 2
14873	Gsto1	glutathione S-transferase omega 1
229055	AU021107	expressed sequence AU021107
16772	Lama1	laminin, alpha 1
70564	5730469M10Rik	RIKEN cDNA 5730469M10 gene
72144	Slc37a3	solute carrier family 37 (glycerol-3-phosphate transporter), member 3
231470	Fras1	Fraser syndrome 1 homolog (human)
22227	Ucp1	uncoupling protein 1, mitochondrial
20648	Snta1	syntrophin, acidic 1
102910	AI448196	expressed sequence AI448196
21923	Tnc	tenascin C
51789	Tnk2	tyrosine kinase, non-receptor, 2
15407	Hoxb1	homeo box B1
14867	Gstm6	glutathione S-transferase, mu 6
29812	Ndr3	N-myc downstream regulated 3
214899	Jarid1a	jumonji, AT rich interactive domain 1A (Rbp2 like)
16164	Il13ra1	interleukin 13 receptor, alpha 1
19255	Ptpn2	protein tyrosine phosphatase, non-receptor type 2
56349	Net1	neuroepithelial cell transforming gene 1
71946	2310067E08Rik	RIKEN cDNA 2310067E08 gene
20496	Slc12a2	solute carrier family 12, member 2
67704	1810037I17Rik	RIKEN cDNA 1810037I17 gene
385609	NA	Similar to PROBABLE DNA-DIRECTED RNA POLYMERASES I, II, AND III 17.1 KD POLYPEPTIDE (RPB17) (RPB8) (LOC245841), mRNA
21333	Tac1	tachykinin 1
28028	Mrpl50	mitochondrial ribosomal protein L50
16648	Kpna3	karyopherin (importin) alpha 3
67877	Nat5	N-acetyltransferase 5 (ARD1 homolog, S. cerevisiae)
